# Supplementary material for: In Silico Prediction of O6-Methylguanine-DNA Methyltransferase Inhibitory Potency of Base Analogs with QSAR and Machine Learning Methods
Source: Molecules. 2018 Nov 6;23(11):2892. doi: 10.3390/molecules23112892 (PMC6278368; doi:10.3390/molecules23112892)
Supplement: Supplementary file 1 [file molecules-23-02892-s001.zip]

Archive with 4 entries (3 files):
- molecules-384067 supple revised3.1/
- molecules-384067 supple revised3.1/Supplementary materials-Figure S1 Table S2 S3 S4 S6.pdf
- molecules-384067 supple revised3.1/Supplementary materials-Table S1.xlsx
- molecules-384067 supple revised3.1/Supplementary materials-Table S5.xlsx
