# Supplementary material for: In Silico Prediction of O6-Methylguanine-DNA Methyltransferase Inhibitory Potency of Base Analogs with QSAR and Machine Learning Methods
Source: Molecules. 2018 Nov 6;23(11):2892. doi: 10.3390/molecules23112892 (PMC6278368; doi:10.3390/molecules23112892)
Supplement: Supplementary file 1 [file molecules-23-02892-s001.zip › molecules-384067 supple revised3.1/Supplementary materials-Table S1.xlsx]

## Sheet: high correlated descriptors
No.	MW	Sv	Se	Sp	Si	nAT	nSK	nBT	nBO	ZM1	ZM1Mad	ZM2	ZM2Mad	ON0	ON1	BBI	SNar	Dz	Pol	LPRS	MSD	ECC	AECC	MDDD	UNIP	VAR	Xu	CSI	S1K	S2K	PHI	TIE	Psi_i_0	Psi_i_1	Psi_e_0	Psi_e_1	CID	BID	X0	X1	X2	X3	X4	X0v	X1v	X2v	X3v	X4v	X5v
1	165.18	12.3486	19.7199	12.2444	22.1161	19	12	20	13	62	73.8425	73	84.788	6.33333	2.72222	18	8.55333	27.5	16	40.556	2.98227	53	4.41667	4.33333	23	18	11.6721	111	7.30661	2.60418	1.58564	9.20578	7.91163	5.96073	4.3348	1.76981	3.23009	2.60243	8.55204	5.80886	5.09974	4.25798	3.75285	6.40459	3.31596	2.19083	1.45759	0.968061	0.52404
2	241.28	19.4022	29.4871	19.7672	32.9465	29	18	31	20	94	106.507	109	121.785	8.66667	3.97222	27	13.8108	39.5	24	76.2287	4.72512	135	7.5	10.7778	50	48	18.0794	296	10.9889	4.62508	2.82359	17.375	12.3311	9.7471	6.56782	2.74659	3.6426	2.96049	12.372	8.8265	7.77288	6.40406	5.54096	9.49845	5.46062	3.76098	2.48262	1.6523	0.992404
3	255.31	20.929	32.3707	21.5286	36.3617	32	19	34	21	100	112.507	116	128.785	9.5	4.13889	29	14.2163	41.5	26	82.6319	5.03787	156	8.21053	11.8006	57	59	19.0466	340	11.9324	4.86038	3.05244	19.6213	13.1057	10.3903	6.94365	2.89544	3.6901	3.01001	13.2423	9.22035	8.39474	6.81474	5.68293	10.4211	5.8713	4.26098	2.7604	1.76237	1.16273
4	241.28	19.4022	29.4871	19.7672	32.9465	29	18	31	20	96	107.761	113	125.124	9	3.91667	28	13.5231	39.5	26	75.3731	4.51142	138	7.66667	10.9012	48	46	17.8642	299	10.9889	4.27443	2.60952	22.3017	12.3043	9.96273	6.59909	2.83342	3.63933	2.9615	12.5352	8.73718	7.96846	6.49408	5.93301	9.49845	5.48409	3.98145	2.69719	1.90306	1.17976
5	275.72	20.2297	29.8108	20.6251	32.8905	29	19	31	21	100	128.026	116	138.543	9.5	4.13889	29	14.2163	41.8333	26	82.6319	5.03787	156	8.21053	11.8006	57	59	19.0466	340	12.2031	5.03226	3.23205	20.5707	12.8918	10.2246	6.92186	2.91009	3.6901	3.01001	13.2423	9.22035	8.39474	6.81474	5.68293	10.555	5.93825	4.33829	2.80503	1.78469	1.19139
6	259.27	19.7855	29.9998	19.7047	33.2862	29	19	31	21	100	116.338	116	131.695	9.5	4.13889	29	14.2163	43	26	82.6319	5.03787	156	8.21053	11.8006	57	59	19.0466	340	11.871	4.82159	3.01248	24.5728	12.7522	10.1164	6.95007	2.96667	3.6901	3.01001	13.2423	9.22035	8.39474	6.81474	5.68293	9.79906	5.56029	3.90185	2.55306	1.6587	1.02956
7	357.41	28.6538	46.0034	29.1763	51.2355	45	26	48	29	140	161.395	167	189.811	13	5.72222	41	19.5916	58.5	40	126.619	6.15667	274	10.5385	24.7929	95	99	25.0027	597	17.1813	7.16928	4.7376	44.9928	17.9879	14.9541	9.6311	4.23078	4.00137	3.30459	18.0956	12.6522	11.3641	9.80347	8.46672	13.8946	8.26586	6.10009	4.31948	2.99422	1.86646
8	373.41	29.3686	47.3307	29.6308	52.4449	46	27	49	30	146	169.499	176	202.243	13.8333	5.94444	43	19.997	61.5	44	132.767	6.193	286	10.5926	25.6187	99	107	25.7117	620	18.0951	7.38099	4.94665	52.4728	18.4457	15.3935	10.0612	4.53336	4.0348	3.34055	18.9659	13.0797	11.7731	10.4863	8.80825	14.2121	8.37423	6.21414	4.41642	3.0293	1.90234
9	407.85	30.1961	47.6544	30.4887	52.3889	46	28	49	31	152	191.018	183	219.002	14.6667	6.11111	45	20.4025	63.8333	46	139.922	6.48951	318	11.3571	27.6684	108	125	26.5898	687	19.3222	7.78799	5.37434	57.2256	19.0064	15.8709	10.4193	4.7027	4.06714	3.37498	19.8361	13.4736	12.3949	10.897	8.95023	15.2686	8.85186	6.79145	4.73883	3.16169	2.10133
10	387.44	30.8954	50.2143	31.3922	55.8601	49	28	52	31	152	175.499	183	209.243	14.6667	6.11111	45	20.4025	63.5	46	139.922	6.48951	318	11.3571	27.6684	108	125	26.5898	687	19.0491	7.61766	5.18249	55.9512	19.2203	16.0366	10.4385	4.68384	4.06714	3.37498	19.8361	13.4736	12.3949	10.897	8.95023	15.1347	8.78491	6.71414	4.6942	3.13937	2.07267
11	191.22	14.8754	23.6035	15.0058	26.5313	23	14	24	15	70	82.5069	81	93.4524	7.33333	3.22222	20	9.93963	31.5	18	52.209	3.68543	82	5.85714	7.22449	30	36	13.9856	171	8.96478	3.63548	2.32795	12.7948	9.30548	7.0048	5.07144	2.05614	3.37765	2.73429	9.96626	6.80886	5.83372	4.66208	4.08168	7.39615	4.01288	2.58639	1.60215	1.06424	0.602383
12	327.38	26.4122	41.7925	26.9604	46.6109	41	24	43	26	122	141.068	141	159.879	12.3333	5.41667	35	17.3943	53.5	34	114.381	6.04212	250	10.4167	23.4722	86	94	23.5167	527	16.3673	7.3843	5.03588	36.5079	16.433	12.7881	8.82292	3.66581	3.91085	3.22834	16.9409	11.669	10.2127	8.16843	7.06689	13.1764	7.47756	5.01094	3.27234	2.22239	1.36616
13	299.32	23.3586	36.0253	23.4376	39.7805	35	22	37	24	114	131.629	132	149.218	11.3333	4.83333	33	16.0081	49.5	31	100.966	5.50678	203	9.22727	18.7521	71	72	21.6591	431	14.444	6.0945	4.00132	33.2575	14.7831	11.6765	8.0658	3.42948	3.82742	3.14681	15.5267	10.631	9.71273	7.45599	6.54492	11.5082	6.50126	4.59965	2.97318	2.0224	1.27585
14	280.32	22.4236	33.5889	22.7729	37.4448	33	21	35	23	108	121.895	126	140.811	10.5	4.75	31	15.6026	46	30	94.6308	5.31395	191	9.09524	16.8435	65	68	20.7833	408	13.3515	5.77932	3.6744	26.119	14.263	11.2097	7.65928	3.19038	3.78664	3.10334	14.6565	10.2752	8.87186	7.3413	6.37598	11.1	6.29714	4.36403	2.90863	1.95286	1.22862
15	298.34	23.6652	36.7998	23.9888	41.0694	36	22	38	24	114	130.442	132	148.528	11.3333	4.83333	33	16.0081	49	31	100.966	5.50678	203	9.22727	18.7521	71	72	21.6591	431	14.444	6.0945	4.00132	31.8247	14.8749	11.7476	8.05318	3.398	3.82742	3.14681	15.5267	10.631	9.71273	7.45599	6.54492	11.6384	6.56633	4.67223	2.99376	2.04457	1.29091
16	313.4	26.2242	42.3488	27.2673	47.8167	42	23	44	25	118	133.304	137	153.166	11.8333	5.16667	34	16.7012	50.5	33	107.56	5.75247	226	9.82609	21.1191	78	79	22.5746	478	15.7164	6.94061	4.74268	35.3991	16.0202	12.7802	8.47035	3.54167	3.86999	3.18841	16.2338	11.169	9.8323	8.08388	6.62291	12.8844	7.50178	5.29245	3.54627	2.25073	1.48187
17	226.26	18.3808	27.3853	18.7615	30.4482	27	17	29	19	88	98.703	102	113.619	7.83333	3.80556	25	13.4054	37	22	70.5879	4.63602	126	7.41176	9.49481	47	42	17.2432	279	10.0881	4.41646	2.6208	14.9875	11.7637	9.28187	6.20807	2.57654	3.59312	2.90776	11.5018	8.43265	7.12721	6.14365	5.18485	8.99845	5.24113	3.55285	2.402	1.57412	0.930156
18	327.38	26.4122	41.7925	26.9604	46.6109	41	24	43	26	122	141.068	141	159.713	12.3333	5.41667	35	17.3943	53.5	34	113.69	5.79793	236	9.83333	22.0556	80	93	23.3578	497	16.3673	7.3843	5.03588	36.4033	16.433	12.7881	8.82372	3.66565	3.91088	3.22863	16.9409	11.669	10.2225	8.10852	7.16811	13.1764	7.47756	5.01094	3.28069	2.25467	1.3696
19	299.32	23.3586	36.0253	23.4376	39.7805	35	22	37	24	114	131.629	132	149.052	11.3333	4.83333	33	16.0081	49.5	31	100.418	5.31069	191	8.68182	17.4711	67	72	21.5285	406	14.444	6.0945	4.00132	33.2438	14.7831	11.6765	8.06739	3.4304	3.82745	3.1471	15.5267	10.631	9.72245	7.39608	6.64613	11.5082	6.50126	4.59965	2.98153	2.05468	1.27946
20	280.32	22.4236	33.5889	22.7729	37.4448	33	21	35	23	108	121.895	126	140.644	10.5	4.75	31	15.6026	46	30	94.1863	5.15151	180	8.57143	15.4694	62	66	20.6747	385	13.3515	5.77932	3.6744	25.982	14.263	11.2097	7.65939	3.18978	3.78668	3.10361	14.6565	10.2752	8.88158	7.28139	6.47322	11.1	6.29714	4.36403	2.91698	1.98513	1.23052
21	298.34	23.6652	36.7998	23.9888	41.0694	36	22	38	24	114	130.442	132	148.361	11.3333	4.83333	33	16.0081	49	31	100.418	5.31069	191	8.68182	17.4711	67	72	21.5285	406	14.444	6.0945	4.00132	31.7403	14.8749	11.7476	8.05406	3.39817	3.82745	3.1471	15.5267	10.631	9.72245	7.39608	6.64613	11.6384	6.56633	4.67223	3.0021	2.07684	1.29506
22	313.4	26.2242	42.3488	27.2673	47.8167	42	23	44	25	118	133.304	137	153	11.8333	5.16667	34	16.7012	50.5	33	106.932	5.5293	211	9.17391	19.5917	73	78	22.4273	446	15.7164	6.94061	4.74268	35.2197	16.0202	12.7802	8.47049	3.54087	3.87003	3.18871	16.2338	11.169	9.84202	8.02397	6.72412	12.8844	7.50178	5.29245	3.55462	2.28365	1.48964
23	257.35	19.8745	29.2362	20.9604	32.6571	29	18	31	20	94	125.692	109	138.064	8.66667	3.97222	27	13.8108	38.5	24	76.2287	4.72512	135	7.5	10.7778	50	48	18.0794	296	11.3558	4.86309	3.06802	17.4405	12.5352	10.0717	6.57747	2.74822	3.6426	2.96049	12.372	8.8265	7.77288	6.40406	5.54096	10.3149	6.44622	4.72503	3.51837	2.59232	1.72905
24	271.38	21.4013	32.1198	22.7218	36.0723	32	19	34	21	100	131.692	116	145.064	9.5	4.13889	29	14.2163	40.5	26	82.6319	5.03787	156	8.21053	11.8006	57	59	19.0466	340	12.3016	5.09524	3.29892	19.6444	13.3098	10.7149	6.95279	2.89652	3.6901	3.01001	13.2423	9.22035	8.39474	6.81474	5.68293	11.2376	6.8569	5.22503	3.79615	2.70239	1.88449
25	434.48	31.7651	49.9526	31.9773	54.6574	48	30	51	33	162	210.86	195	243.342	16	6.55556	48	21.5011	69	50	154.474	7.08325	367	12.2333	31.4933	127	136	28.3361	787	20.9283	8.42904	5.88018	71.6151	20.1802	16.8958	11.1678	5.07422	4.13114	3.44055	21.4135	14.3842	13.2939	11.5958	9.47601	16.2149	9.85926	7.61615	5.7565	4.10358	2.7536
26	320.17	20.4274	29.7162	21.1195	32.7881	29	19	31	21	100	178.378	116	157.049	9.5	4.13889	29	14.2163	41.25	26	82.6319	5.03787	156	8.21053	11.8006	57	59	19.0466	340	12.3878	5.15055	3.35811	19.7696	13.0017	10.3096	6.93074	2.89861	3.6901	3.01001	13.2423	9.22035	8.39474	6.81474	5.68293	11.3851	6.35328	4.81753	3.08172	1.92303	1.36909
27	271.31	21.6438	33.698	21.9831	37.5711	33	20	35	22	104	117.946	121	135.114	10	4.47222	30	14.9094	44.5	28	89.2496	5.38761	179	8.95	13.53	65	70	20.0495	388	12.8443	5.446	3.49751	24.1767	13.6234	10.8083	7.3077	3.06789	3.73936	3.05724	13.9494	9.75835	8.56384	7.22299	5.99355	10.5754	6.04108	4.24999	2.84534	1.81897	1.15273
28	269.29	21.117	31.8144	21.2217	35.1559	31	20	33	22	104	117.946	121	135.114	10	4.47222	30	14.9094	44.5	28	89.2496	5.38761	179	8.95	13.53	65	70	20.0495	388	12.5728	5.2697	3.31273	24.6278	13.4837	10.6575	7.29128	3.067	3.73936	3.05724	13.9494	9.75835	8.56384	7.22299	5.99355	10.4067	5.89568	4.13482	2.7556	1.7705	1.11153
29	283.37	23.9826	38.1379	25.0514	43.1921	38	21	40	23	110	122.507	128	140.785	10.8333	4.58333	32	15.3149	45.5	30	95.7283	5.6459	190	9.04762	15.0204	72	65	20.9647	409	13.835	5.7002	3.75536	25.028	14.6789	11.7381	7.69791	3.19686	3.7821	3.10257	14.8196	10.131	9.29367	7.51353	6.20871	11.9984	6.81468	5.17167	3.28618	2.07683	1.2647
30	297.4	25.5094	41.0215	26.8128	46.6073	41	22	43	24	112	124.507	129	141.785	11	4.97222	32	16.2957	47.5	30	103.017	6.16371	229	10.4091	18.6116	82	94	22.095	493	14.7927	6.75392	4.54131	26.8319	15.5552	12.3857	8.08243	3.32746	3.83054	3.14566	15.3636	10.7584	9.29782	7.61156	6.36677	12.5424	7.43196	5.19543	3.48178	2.26113	1.50533
31	317.38	26.4558	39.2543	27.29	43.7769	39	24	42	27	128	140.507	150	162.785	11.3333	5.25	37	18.7806	51.5	35	115.735	6.44008	252	10.5	20.4514	95	84	23.7928	562	14.6686	6.30051	3.85081	25.568	16.7088	13.538	8.78329	3.71453	3.93145	3.22789	16.3552	11.7928	10.4477	8.88722	7.61902	12.8078	7.53199	5.33833	3.70086	2.50209	1.62214
32	269.34	22.4558	35.2543	23.29	39.7769	35	20	37	22	106	118.507	123	135.785	10.3333	4.30556	31	14.6218	43.5	28	88.4131	5.07833	153	7.65	12.2	62	46	19.8135	330	12.8814	5.09779	3.28333	21.9776	13.8803	11.0334	7.32007	3.04471	3.73523	3.0578	14.1125	9.61419	9.05232	6.95546	6.41448	11.3437	6.28199	4.77134	2.92127	2.23039	1.16076
33	283.32	22.6438	34.698	22.9831	38.5711	34	21	36	23	110	125.748	129	144.945	10.8333	4.61111	32	15.3149	46.5	31	94.2723	5.20439	182	8.66667	16.0272	64	66	20.6823	389	13.5249	5.50225	3.5437	29.1539	14.2655	11.2459	7.69676	3.24668	3.78264	3.10355	14.8196	10.1479	9.23097	7.44513	6.40313	11.3539	6.33148	4.46704	2.93905	1.94716	1.21331
34	255.31	20.929	32.3707	21.5286	36.3617	32	19	34	21	100	112.868	117	130.95	9.5	4.16667	29	14.2163	41.5	27	82.0519	4.85702	152	8	12.0222	54	54	18.9275	330	11.9324	4.86038	3.05244	19.5548	13.1129	10.3577	6.94544	2.88907	3.69049	3.01053	13.2423	9.23718	8.30039	6.89179	5.80785	10.4457	5.85096	4.18892	2.76343	1.82354	1.15571
35	355.44	29.4658	47.5597	30.4832	53.4413	47	26	49	28	136	155.179	157	177.596	14.0833	5.58333	40	18.0875	57.5	38	127.96	6.50515	279	10.7308	26.7988	100	99	25.2465	583	18.3021	7.40004	5.2091	47.089	17.9251	14.1685	9.58305	4.01413	3.98058	3.3039	18.7338	12.3424	11.9276	9.1307	6.90228	14.9693	8.1669	6.8587	3.61468	2.20012	1.37023
36	333.81	25.5249	39.7889	26.3638	44.3455	39	23	41	25	118	144.92	137	161.622	11.8333	5.16667	34	16.7012	50.8333	33	107.56	5.75247	226	9.82609	21.1191	78	79	22.5746	478	15.9916	7.12735	4.95556	36.1747	15.8063	12.6055	8.4529	3.55847	3.86999	3.18841	16.2338	11.169	9.8323	8.08388	6.62291	13.0183	7.59646	5.34711	3.60937	2.26801	1.50049
37	356.48	30.2992	50.2178	31.7958	57.1454	50	26	52	28	132	149.025	151	168.72	13.6667	5.75	38	18.493	57	36	128.306	6.62304	293	11.2692	28.1243	101	105	25.3561	614	18.5793	8.44913	6.03767	44.8639	18.2258	14.4917	9.59461	3.98347	3.98479	3.3038	18.5183	12.5249	11.3953	8.62377	7.19194	14.9618	8.5916	6.44715	3.83675	2.55792	1.72167
38	384.54	33.3528	55.985	35.3186	63.9758	56	28	58	30	144	161.358	163	180.665	15.0833	6.04167	42	19.4738	61	38	142.641	7.22631	340	12.1429	32.602	118	115	27.159	709	20.5245	8.86316	6.49686	53.6956	19.7778	15.8489	10.3497	4.29562	4.05255	3.37405	20.1481	13.3155	12.8769	9.01065	7.55495	16.5915	9.39823	7.84965	4.20791	2.8267	1.78658
39	357.46	29.9926	49.4433	31.2446	55.8565	49	26	51	28	132	150.847	151	170.267	13.6667	5.75	38	18.493	57.5	36	128.306	6.62304	293	11.2692	28.1243	101	105	25.3561	614	18.5793	8.44913	6.03767	45.2545	18.1278	14.3269	9.5965	3.98615	3.98479	3.3038	18.5183	12.5249	11.3953	8.62377	7.19194	14.87	8.47375	6.26629	3.69697	2.47786	1.65214
40	283.32	22.6438	34.698	22.9831	38.5711	34	21	36	23	108	123.748	124	139.279	10.5	4.63889	31	15.6026	46.5	28	94.7158	5.29735	182	8.66667	16.2313	64	66	20.7952	389	13.5249	5.89452	3.79633	26.0811	14.3233	11.1801	7.68911	3.20215	3.78579	3.10324	14.6565	10.2203	9.16328	7.07072	6.22273	11.3293	6.37607	4.40758	2.75316	1.84915	1.11128
41	255.31	20.929	32.3707	21.5286	36.3617	32	19	34	21	100	112.868	117	130.784	9.5	4.16667	29	14.2163	41.5	27	81.8707	4.79339	144	7.57895	11.9114	53	54	18.8855	313	11.9324	4.86038	3.05244	19.3399	13.1129	10.3577	6.9444	2.88725	3.69047	3.01068	13.2423	9.23718	8.31011	6.81921	5.97389	10.4457	5.85096	4.18892	2.77524	1.86328	1.13589
42	242.27	18.8968	28.7053	19.0115	32.0296	28	18	30	20	94	108.228	109	123.505	8.66667	3.97222	27	13.8108	40	24	76.2287	4.72512	135	7.5	10.7778	50	48	18.0794	296	10.9278	4.58579	2.78404	17.3238	12.2014	9.55484	6.55555	2.74033	3.6426	2.96049	12.372	8.8265	7.77288	6.40406	5.54096	9.36831	5.32042	3.59646	2.34716	1.55218	0.919591
43	227.25	17.8754	26.6035	18.0058	29.5313	26	17	28	19	90	103.171	105	118.117	8.16667	3.72222	26	13.1177	37.5	23	69.3208	4.24091	113	6.64706	8.94118	42	41	16.9048	248	10.0517	4.03215	2.38411	15.4207	11.5147	9.09225	6.18623	2.60641	3.58888	2.90935	11.6649	8.3265	7.43123	6.09443	5.40545	8.79134	5.02252	3.40182	2.22198	1.49707	0.887025
44	256.3	20.4236	31.5889	20.7729	35.4448	31	19	33	21	100	114.311	116	129.95	9.5	4.13889	29	14.2163	42	26	82.1234	4.87325	152	8	12.1717	54	54	18.9465	330	11.8956	4.83709	3.02842	20.1704	12.8986	10.216	6.92711	2.91703	3.69051	3.01048	13.2423	9.22035	8.41855	6.67134	5.85547	9.99845	5.67603	3.98049	2.56643	1.73498	1.07215
45	255.31	20.929	32.3707	21.5286	36.3617	32	19	34	21	100	113.173	116	129.118	9.5	4.13889	29	14.2163	41.5	26	82.1234	4.87325	152	8	12.1717	54	54	18.9465	330	11.9324	4.86038	3.05244	19.6627	13.1057	10.3765	6.94857	2.90033	3.69051	3.01048	13.2423	9.22035	8.41855	6.67134	5.85547	10.4211	5.88735	4.18066	2.66652	1.83227	1.15157
46	257.28	20.117	30.8144	20.2217	34.1559	30	19	32	21	100	115.498	116	130.779	9.5	4.13889	29	14.2163	42.5	26	82.1234	4.87325	152	8	12.1717	54	54	18.9465	330	11.8956	4.83709	3.02842	21.8059	12.8069	10.145	6.93676	2.94694	3.69051	3.01048	13.2423	9.22035	8.41855	6.67134	5.85547	9.86831	5.61096	3.91886	2.53562	1.70502	1.04769
47	320.17	20.4274	29.7162	21.1195	32.7881	29	19	31	21	100	182.809	116	157.382	9.5	4.13889	29	14.2163	41.25	26	82.1234	4.87325	152	8	12.1717	54	54	18.9465	330	12.3878	5.15055	3.35811	19.6294	13.0017	10.2959	6.93505	2.9044	3.69051	3.01048	13.2423	9.22035	8.41855	6.67134	5.85547	11.3851	6.36933	4.6372	2.89479	2.05418	1.33273
48	242.27	18.8968	28.7053	19.0115	32.0296	28	18	30	20	94	107.895	109	123.644	8.66667	3.97222	27	13.8108	40	24	76.2287	4.72512	135	7.5	10.7778	50	48	18.0794	296	10.9278	4.58579	2.78404	17.7748	12.2014	9.59012	6.54813	2.73937	3.6426	2.96049	12.372	8.8265	7.77288	6.40406	5.54096	9.36831	5.33735	3.67025	2.39361	1.56779	0.944027
49	309.28	22.0789	33.9088	21.3411	37.3808	32	22	34	24	118	148.19	137	162.175	11.75	4.63889	35	15.6026	52	32	100.521	5.36422	193	8.77273	17.6777	69	72	21.5374	410	14.6059	5.46466	3.628	38.7672	14.3537	11.4703	8.60277	4.23428	3.82213	3.14704	15.7423	10.4317	10.3763	7.66038	6.27512	11.055	6.2043	4.44161	2.81663	1.85143	1.18813
50	242.26	19.0956	28.7126	19.216	31.6576	28	18	30	20	94	107.694	109	122.613	8.66667	3.97222	27	13.8108	40	24	76.2287	4.72512	135	7.5	10.7778	50	48	18.0794	296	10.9889	4.62508	2.82359	18.7032	12.2394	9.67603	6.5775	2.77533	3.6426	2.96049	12.372	8.8265	7.77288	6.40406	5.54096	9.36831	5.39555	3.70278	2.45352	1.62454	0.970222
51	258.26	19.8104	30.0399	19.6705	32.867	29	19	31	21	100	116.685	116	131.607	9.5	4.13889	29	14.2163	43	26	82.1234	4.87325	152	8	12.1717	54	54	18.9465	330	11.8956	4.83709	3.02842	23.4035	12.7151	10.0739	6.94866	2.97865	3.69051	3.01048	13.2423	9.22035	8.41855	6.67134	5.85547	9.73817	5.54589	3.86066	2.50652	1.67726	1.02607
52	244.25	18.7641	27.898	18.699	30.7879	27	18	29	20	94	109.588	109	123.862	8.66667	3.97222	27	13.8108	40.5	24	76.2287	4.72512	135	7.5	10.7778	50	48	18.0794	296	10.9645	4.60935	2.80773	20.4735	12.1847	9.63366	6.60417	2.81246	3.6426	2.96049	12.372	8.8265	7.77288	6.40406	5.54096	9.29906	5.36093	3.67181	2.43804	1.60977	0.958418
53	299.32	23.3586	36.0253	23.4376	39.7805	35	22	37	24	114	132.739	131	148.273	11.3333	4.80556	33	16.0081	49.5	30	100.738	5.39159	192	8.72727	18.0496	68	72	21.5999	408	14.444	6.0945	4.00132	31.6524	14.799	11.578	8.06293	3.40785	3.82745	3.14691	15.5267	10.6142	9.80896	7.338	6.53724	11.6992	6.52641	4.56545	2.80615	1.90187	1.1669
54	255.31	20.929	32.3707	21.5286	36.3617	32	19	34	21	98	110.868	114	127.617	9.16667	4.30556	28	14.504	41.5	26	82.2207	4.89241	152	8	12.482	54	54	18.978	330	11.9324	5.2434	3.29298	18.3419	13.1707	10.2969	6.94781	2.86051	3.69437	3.01038	13.0791	9.3645	7.94198	6.84334	5.69694	10.4211	5.92194	3.97639	2.68893	1.74761	1.08589
55	269.34	22.4558	35.2543	23.29	39.7769	35	20	37	22	104	117.228	121	135.783	10	4.41667	30	14.9094	43.5	28	88.1428	5.01262	162	8.1	13.8	58	60	19.8195	349	12.8814	5.47018	3.52318	20.6284	13.9525	10.9075	7.32501	3.00369	3.73906	3.05806	13.9494	9.73718	8.6718	7.14763	5.82937	11.3683	6.28998	4.59721	2.85352	1.82454	1.16105
56	270.33	21.9504	34.4725	22.5343	38.86	34	20	36	22	104	117.201	121	134.451	10	4.47222	30	14.9094	44	28	89.2496	5.38761	179	8.95	13.53	65	70	20.0495	388	12.8443	5.446	3.49751	22.6304	13.7151	10.8833	7.30279	3.04868	3.73936	3.05724	13.9494	9.75835	8.56384	7.22299	5.99355	10.7056	6.1331	4.296	2.89847	1.84964	1.16807
57	270.33	21.9504	34.4725	22.5343	38.86	34	20	36	22	104	117.201	121	134.451	10	4.47222	30	14.9094	44	28	88.7381	5.18652	165	8.25	12.7	63	60	19.9071	357	12.8443	5.446	3.49751	22.7342	13.7151	10.8833	7.30441	3.05056	3.73937	3.05758	13.9494	9.75835	8.57575	7.14807	6.10043	10.7056	6.1331	4.29946	2.86689	1.92448	1.16163
58	270.33	21.9504	34.4725	22.5343	38.86	34	20	36	22	104	117.201	122	135.451	10	4.5	30	14.9094	44	29	88.1894	5.00263	152	7.6	12.3	61	50	19.7749	328	12.8443	5.446	3.49751	23.0866	13.7151	10.8878	7.30662	3.05353	3.73941	3.05796	13.9494	9.77519	8.48171	7.23273	6.24547	10.7056	6.13909	4.24822	2.96694	1.96993	1.15071
59	255.31	20.929	32.3707	21.5286	36.3617	32	19	34	21	100	112.507	117	129.785	9.5	4.16667	29	14.2163	41.5	27	82.0466	4.82683	143	7.52632	11.0637	55	46	18.8933	311	11.9324	4.86038	3.05244	19.8071	13.1057	10.3948	6.94428	2.8963	3.69005	3.01048	13.2423	9.23718	8.29066	6.93097	5.86543	10.4211	5.87729	4.20187	2.88989	1.84452	1.08888
60	255.31	20.929	32.3707	21.5286	36.3617	32	19	34	21	100	112.507	116	128.785	9.5	4.13889	29	14.2163	41.5	26	82.349	4.92636	144	7.57895	11.3407	56	48	18.9654	313	11.9324	4.86038	3.05244	19.6304	13.1057	10.3903	6.94398	2.89572	3.69009	3.01023	13.2423	9.22035	8.40665	6.72431	5.88706	10.4211	5.8713	4.26444	2.72228	1.88	1.08704
61	271.31	21.6438	33.698	21.9831	37.5711	33	20	35	22	104	117.946	122	136.114	10	4.5	30	14.9094	44.5	29	88.1894	5.00263	152	7.6	12.3	61	50	19.7749	328	12.8443	5.446	3.49751	24.9525	13.6234	10.8129	7.31569	3.07746	3.73941	3.05796	13.9494	9.77519	8.48171	7.23273	6.24547	10.5754	6.04707	4.20221	2.91737	1.92504	1.12755
62	247.31	18.0625	26.6799	18.6535	29.4513	26	17	28	19	90	124.789	105	135.042	8.16667	3.72222	26	13.1177	37.5	21	70.0002	4.44988	115	6.76471	9.79239	44	39	17.0859	253	10.623	4.39093	2.7438	15.911	11.6555	9.29369	6.20521	2.61419	3.58564	2.90853	11.6649	8.3265	7.41933	6.15406	5.36418	9.56849	5.82476	4.38699	3.04539	2.0766	0.990431
63	179.21	13.8754	22.6035	14.0058	25.5313	22	13	23	14	66	78.5069	77	89.1202	6.83333	2.97222	19	9.24648	29.5	17	46.2219	3.30501	65	5	5.77515	26	27	12.8155	135	8.2568	3.18318	2.02176	11.087	8.72813	6.59655	4.72171	1.91974	3.30671	2.67041	9.25915	6.30886	5.48017	4.39307	3.98615	7.1117	3.90349	2.41972	1.5453	1.0631	0.589101
64	193.24	15.4022	25.4871	15.7672	28.9465	25	14	26	15	70	82.5069	81	93.4524	7.33333	3.22222	20	9.93963	31.5	18	52.209	3.68543	82	5.85714	7.22449	30	36	13.9856	171	9.21399	3.79857	2.5	13.4925	9.54462	7.26322	5.10399	2.06747	3.37765	2.73429	9.96626	6.80886	5.83372	4.66208	4.08168	7.8188	4.40349	2.83517	1.70715	1.12511	0.6563
65	207.27	16.929	28.3707	17.5286	32.3617	28	15	29	16	74	86.5069	85	97.4524	7.83333	3.47222	21	10.6328	33.5	19	58.4471	4.1011	100	6.66667	8.88	35	45	15.1558	209	10.1768	4.44606	3.01645	15.84	10.3611	7.92988	5.48467	2.21304	3.44378	2.79466	10.6734	7.30886	6.18728	4.91208	4.27189	8.52591	4.90349	3.18872	2.00092	1.23956	0.700154
66	221.3	18.4558	31.2543	19.29	35.7769	31	16	32	17	80	92.5069	91	103.452	8.66667	3.55556	23	11.0382	35.5	20	64.4885	4.37798	108	6.75	9.6875	40	42	16.1628	224	11.1442	4.65971	3.24555	18.9223	11.1178	8.61772	5.85914	2.36965	3.50071	2.8524	11.5436	7.6647	7.01624	5.09	4.40365	9.39615	5.25933	4.01769	2.19823	1.31768	0.733292
67	221.3	18.4558	31.2543	19.29	35.7769	31	16	32	17	78	90.5069	89	101.452	8.33333	3.72222	22	11.3259	35.5	20	64.8866	4.5378	120	7.5	10.4062	41	54	16.3133	251	11.1442	5.12195	3.56751	18.2556	11.1776	8.59655	5.86455	2.3577	3.50576	2.85192	11.3805	7.80886	6.54083	5.16208	4.44867	9.23302	5.40349	3.54228	2.25092	1.44728	0.781078
68	235.33	19.9826	34.1379	21.0514	39.1921	34	17	35	18	82	94.5069	93	105.452	8.83333	3.97222	23	12.0191	37.5	21	71.4923	4.98675	141	8.29412	12.2422	48	63	17.4522	295	12.1154	5.82308	4.14994	20.7761	11.9941	9.26322	6.24397	2.50186	3.5641	2.90638	12.0876	8.30886	6.89438	5.41208	4.62544	9.94012	5.90349	3.89583	2.50092	1.62406	0.927962
69	249.36	21.5094	37.0215	22.8128	42.6073	37	18	38	19	86	98.5069	97	109.452	9.33333	4.22222	24	12.7122	39.5	22	78.2393	5.44251	164	9.11111	14.0247	56	72	18.5708	343	13.0898	6.54669	4.76082	23.4167	12.8106	9.92988	6.62307	2.64573	3.61921	2.95826	12.7947	8.80886	7.24794	5.66208	4.80222	10.6472	6.40349	4.24938	2.75092	1.80084	1.05296
70	247.34	20.9826	35.1379	22.0514	40.1921	35	18	37	20	94	106.507	109	121.785	8.66667	3.97222	27	13.8108	39.5	24	76.2287	4.72512	135	7.5	10.7778	50	48	18.0794	296	11.7236	5.10482	3.32484	20.9147	12.9695	10.8072	6.64462	2.80814	3.6426	2.96049	12.372	8.8265	7.77288	6.40406	5.54096	10.2246	6.42113	4.80175	3.44474	2.47697	1.67588
71	205.25	16.4022	26.4871	16.7672	29.9465	26	15	27	16	76	88.5069	87	99.7846	8.16667	3.30556	22	10.3451	33.5	19	58.0122	3.93277	89	5.93333	8.16	34	34	14.9898	184	9.92625	3.86596	2.5583	15.5468	10.0801	7.64659	5.45095	2.21107	3.43837	2.79533	10.8365	7.1647	6.66269	4.84841	4.16277	8.3188	4.40349	3.23249	1.71953	1.11794	0.65548
72	233.31	19.4558	32.2543	20.29	36.7769	32	17	33	18	82	94.5069	93	105.452	8.83333	3.97222	23	12.0191	37.5	21	71.4923	4.98675	141	8.29412	12.2422	48	63	17.4522	295	11.8628	5.6387	3.93476	20.5336	11.755	9.0048	6.214	2.49212	3.5641	2.90638	12.0876	8.30886	6.89438	5.41208	4.62544	9.51747	5.51288	3.61963	2.30561	1.48596	0.840004
73	233.31	19.4558	32.2543	20.29	36.7769	32	17	33	18	82	94.5069	93	105.452	8.83333	3.97222	23	12.0191	37.5	21	71.4923	4.98675	141	8.29412	12.2422	48	63	17.4522	295	11.8628	5.6387	3.93476	19.4358	11.7753	8.91792	6.21878	2.48238	3.5641	2.90638	12.0876	8.30886	6.89438	5.41208	4.62544	9.68061	5.55332	3.5035	2.18991	1.43454	0.815425
74	233.31	19.4558	32.2543	20.29	36.7769	32	17	33	18	82	94.5069	93	105.452	8.83333	3.97222	23	12.0191	37.5	21	71.4923	4.98675	141	8.29412	12.2422	48	63	17.4522	295	11.8628	5.6387	3.93476	19.4358	11.7753	8.91792	6.21878	2.48238	3.5641	2.90638	12.0876	8.30886	6.89438	5.41208	4.62544	9.68061	5.55332	3.5035	2.18991	1.43454	0.815425
75	231.29	18.929	30.3707	19.5286	34.3617	30	17	31	18	82	94.5069	93	105.452	8.83333	3.97222	23	12.0191	37.5	21	71.4923	4.98675	141	8.29412	12.2422	48	63	17.4522	295	11.6862	5.51057	3.78808	18.9638	11.626	8.69601	6.20175	2.46958	3.5641	2.90638	12.0876	8.30886	6.89438	5.41208	4.62544	9.52591	5.3606	3.29228	2.03186	1.3385	0.757951
76	255.31	20.929	32.3707	21.5286	36.3617	32	19	34	21	98	110.507	113	125.452	9.16667	4.22222	28	14.504	41.5	25	83.2388	5.21357	158	8.31579	12.5928	59	55	19.2252	346	11.9324	5.2434	3.29298	19.6561	13.1476	10.4138	6.94743	2.88917	3.69361	3.00948	13.0791	9.3265	8.12643	6.64564	5.75989	10.2056	5.96062	4.07077	2.73659	1.83661	1.10217
77	219.28	17.929	29.3707	18.5286	33.3617	29	16	30	17	80	92.5069	92	104.785	8.66667	3.63889	23	11.0382	35.5	21	64.1177	4.24559	107	6.6875	9.26562	39	44	16.0508	222	10.8926	4.49239	3.05835	18.2141	10.8966	8.30868	5.83344	2.35848	3.50049	2.85289	11.5436	7.70271	6.78226	5.46079	4.31808	9.02591	4.96415	3.37894	2.17726	1.19886	0.686489
78	233.31	19.4558	32.2543	20.29	36.7769	32	17	33	18	86	98.5069	99	111.785	9.5	3.75	25	11.4437	37.5	23	70.075	4.46061	115	6.76471	10.1661	44	41	16.9975	237	11.8628	4.71562	3.29063	21.7639	11.6532	8.99444	6.20931	2.51874	3.55432	2.90784	12.4138	8.07539	7.49014	5.86448	4.42566	9.89615	5.34686	4.08833	2.47502	1.2541	0.709922
79	219.28	17.929	29.3707	18.5286	33.3617	29	16	30	17	80	92.5069	92	104.785	8.66667	3.63889	23	11.0382	35.5	21	64.1177	4.24559	107	6.6875	9.26562	39	44	16.0508	222	10.8926	4.49239	3.05835	17.1555	10.9169	8.2471	5.83395	2.34231	3.50049	2.85289	11.5436	7.70271	6.78226	5.46079	4.31808	9.18905	4.91596	3.41041	2.1936	1.1919	0.688277
80	267.32	21.929	33.3707	22.5286	37.3617	33	20	35	22	104	116.507	121	133.785	10	4.41667	30	14.9094	43.5	28	88.7462	5.18652	165	8.25	12.61	63	56	19.951	359	12.6344	5.30961	3.3542	22.1259	13.6831	10.7943	7.29689	3.04005	3.73781	3.05753	13.9494	9.73718	8.64422	7.18097	6.03124	10.7056	6.06417	4.24496	2.8294	1.83904	1.09517
81	189.2	14.3486	21.7199	14.2444	24.1161	21	14	22	15	70	82.5069	81	93.4524	7.33333	3.22222	20	9.93963	31.5	18	52.209	3.68543	82	5.85714	7.22449	30	36	13.9856	171	8.79057	3.52265	2.21186	12.6608	9.15347	6.85183	5.04951	2.05088	3.37765	2.73429	9.96626	6.80886	5.83372	4.66208	4.08168	7.18905	3.83861	2.47951	1.55647	1.0364	0.578251
82	245.32	20.4558	33.2543	21.29	37.7769	33	18	35	20	94	106.507	109	121.785	8.66667	3.97222	27	13.8108	39.5	24	76.2287	4.72512	135	7.5	10.7778	50	48	18.0794	296	11.4783	4.94326	3.15224	20.2385	12.7507	10.4619	6.62119	2.79233	3.6426	2.96049	12.372	8.8265	7.77288	6.40406	5.54096	9.96507	6.07096	4.44819	3.09766	2.13084	1.36561
83	265.31	20.8854	34.9089	21.199	39.1957	34	19	36	21	104	125.807	121	141.647	9.91667	3.97222	31	13.8108	43.5	25	82.2772	4.91626	144	7.57895	11.1302	56	46	18.9135	312	12.5974	4.59486	3.0465	24.3231	13.0812	10.5539	6.98648	2.98264	3.68262	3.01034	13.4578	9.03361	9.04188	6.74994	5.892	10.7127	5.9455	4.74841	2.7375	1.94344	1.08371
84	281.36	22.939	39.6761	23.7218	45.0261	39	20	40	21	100	121.143	115	134.982	11.0833	4.59722	29	13.4054	45.5	28	88.1141	4.96726	151	7.55	12.84	60	54	19.7173	309	14.9697	6.34758	4.75109	30.3002	13.7388	10.3657	7.34955	2.96507	3.71109	3.05762	14.5876	9.57663	8.54083	6.5594	5.73133	11.8424	6.44975	4.27522	2.63465	1.86148	0.871292
85	267.33	21.4122	36.7925	21.9604	41.6109	36	19	37	20	96	115.814	113	132.982	10.5833	4.47222	28	12.7122	43.5	29	81.5517	4.65663	130	6.84211	11.036	53	41	18.6868	265	13.9906	5.69098	4.19054	28.2285	12.9223	9.76926	6.95929	2.8156	3.66115	3.01044	13.8805	9.13729	7.79083	7.02907	5.38727	11.1353	5.83534	3.94787	2.97574	1.69661	0.752893
86	279.34	22.4122	37.7925	22.9604	42.6109	37	20	39	22	106	126.478	125	146.421	10.3333	4.36111	31	14.6218	45.5	28	86.717	4.56877	135	6.75	11.54	55	42	19.4348	290	13.5497	5.51801	3.73838	27.4805	13.9189	11.2358	7.37701	3.13121	3.73195	3.05913	14.1125	9.64787	8.8796	7.17016	6.29853	11.3674	6.51353	4.92316	3.08484	2.10904	1.20029
87	315.37	25.4122	40.7925	25.9604	45.6109	40	23	42	25	120	139.814	143	163.647	11.9167	5.26389	35	16.5834	51.5	37	105.995	5.23216	188	8.17391	14.794	73	63	22.1761	402	15.6789	6.49993	4.43095	31.922	15.7088	12.2499	8.43246	3.5124	3.86704	3.18904	16.2862	11.1818	9.63458	8.62607	7.1882	12.8149	6.93536	4.80257	3.53623	2.30205	1.30818
88	217.26	17.4022	27.4871	17.7672	30.9465	27	16	29	18	86	98.5069	101	113.785	7.66667	3.47222	25	12.4245	35.5	20	64.0648	4.23773	107	6.6875	9	39	42	16.147	237	9.6039	3.75697	2.2551	15.0701	11.1357	9.07585	5.86106	2.49375	3.5231	2.85371	10.9578	7.8265	7.06577	5.90406	4.64249	8.60326	5.10041	3.67643	2.55699	1.42265	0.775469
89	219.28	17.929	29.3707	18.5286	33.3617	29	16	31	18	86	98.5069	101	113.785	7.66667	3.47222	25	12.4245	35.5	20	64.0648	4.23773	107	6.6875	9	39	42	16.147	237	9.84573	3.9049	2.40291	16.5849	11.3365	9.47385	5.88443	2.51894	3.5231	2.85371	10.9578	7.8265	7.06577	5.90406	4.64249	8.81037	5.42113	4.09464	2.94474	1.5785	0.859383
90	233.31	19.4558	32.2543	20.29	36.7769	32	17	34	19	90	102.507	105	117.785	8.16667	3.72222	26	13.1177	37.5	21	70.0002	4.44988	115	6.76471	9.79239	44	39	17.0859	253	10.7814	4.49191	2.84877	18.7137	12.153	10.1405	6.26485	2.66382	3.58564	2.90853	11.6649	8.3265	7.41933	6.15406	5.36418	9.51747	5.92113	4.44819	3.19474	2.30019	1.06351
91	231.29	18.929	30.3707	19.5286	34.3617	30	17	32	19	90	102.507	105	117.785	8.16667	3.72222	26	13.1177	37.5	21	70.0002	4.44988	115	6.76471	9.79239	44	39	17.0859	253	10.5377	4.33686	2.68827	17.0976	11.9522	9.74252	6.24167	2.63831	3.58564	2.90853	11.6649	8.3265	7.41933	6.15406	5.36418	9.31037	5.60041	4.02998	2.79356	1.9559	0.929171
92	245.32	20.4558	33.2543	21.29	37.7769	33	18	35	20	94	106.507	109	121.785	8.66667	3.97222	27	13.8108	39.5	24	76.2287	4.72512	135	7.5	10.7778	50	48	18.0794	296	11.4783	4.94326	3.15224	19.2019	12.7687	10.4092	6.62152	2.78241	3.6426	2.96049	12.372	8.8265	7.77288	6.40406	5.54096	10.0175	6.10041	4.38354	3.04356	2.12318	1.3784
93	287.41	25.0362	41.9051	26.5742	48.0225	42	21	44	23	110	122.507	128	140.785	10.8333	4.58333	32	15.3149	45.5	30	95.7283	5.6459	190	9.04762	15.0204	72	65	20.9647	409	14.3321	6.02146	4.10952	27.5935	15.0985	12.4648	7.74752	3.23588	3.7821	3.10257	14.8196	10.131	9.29367	7.51353	6.20871	12.4651	7.40494	5.91623	4.14686	2.73277	1.75848
94	207.22	15.5902	24.9308	15.4603	27.7407	24	15	25	16	76	90.6106	87	101.224	8.16667	3.30556	22	10.3451	34.5	19	58.0122	3.93277	89	5.93333	8.16	34	34	14.9898	184	9.86366	3.82631	2.51609	18.7444	9.88069	7.49215	5.46022	2.25747	3.43837	2.79533	10.8365	7.1647	6.66269	4.84841	4.16277	8.01994	4.25406	2.9774	1.6764	1.09637	0.635051
95	221.25	17.117	27.8144	17.2217	31.1559	27	16	28	17	80	94.6106	92	106.556	8.66667	3.63889	23	11.0382	36.5	21	64.1177	4.24559	107	6.6875	9.26562	39	44	16.0508	222	10.8297	4.45085	3.01258	22.4177	10.6972	8.15423	5.85023	2.4137	3.50049	2.85289	11.5436	7.70271	6.78226	5.46079	4.31808	8.72705	4.81472	3.16761	2.02846	1.17729	0.66606
96	235.28	18.6438	30.698	18.9831	34.5711	30	17	31	18	86	100.611	99	113.888	9.5	3.75	25	11.4437	38.5	23	70.075	4.46061	115	6.76471	10.1661	44	41	16.9975	237	11.7997	4.67484	3.24481	26.9708	11.4538	8.83999	6.23317	2.58436	3.55432	2.90784	12.4138	8.07539	7.49014	5.86448	4.42566	9.59729	5.19744	3.8964	2.25934	1.23253	0.689492
97	221.25	17.117	27.8144	17.2217	31.1559	27	16	28	17	80	94.6106	92	106.556	8.66667	3.63889	23	11.0382	36.5	21	64.1177	4.24559	107	6.6875	9.26562	39	44	16.0508	222	10.8297	4.45085	3.01258	22.4177	10.6972	8.15423	5.85023	2.4137	3.50049	2.85289	11.5436	7.70271	6.78226	5.46079	4.31808	8.72705	4.81472	3.16761	2.02846	1.17729	0.66606
98	447.5	35.3786	58.6361	35.824	65.1093	57	32	60	35	168	196.922	199	230.612	16.6667	7.11111	49	23.1751	73.5	52	170.257	7.8508	422	13.1875	36.2227	151	148	30.269	904	22.8169	10.0561	7.1703	71.2279	21.8875	18.028	11.9847	5.36882	4.19587	3.50195	22.6646	15.4736	13.7555	12.1074	9.7222	17.0591	10.0482	7.33948	5.13033	3.39692	2.18893
99	532.42	35.0641	56.058	36.0626	61.4557	54	32	57	35	170	287.075	202	290.246	17	7.02778	50	22.8874	73.25	51	170.249	7.85016	422	13.1875	36.1562	151	150	30.2465	903	23.8711	10.3324	7.70764	72.5143	21.8823	18.1371	11.986	5.39012	4.19238	3.50196	22.8277	15.3674	14.0358	12.186	9.83353	19.0157	11.305	8.99657	6.55599	4.60219	2.87801
100	560.48	38.1177	61.8252	39.5854	68.2861	60	34	63	37	178	295.075	210	298.19	18	7.52778	52	24.2737	77.25	53	186.783	8.83227	506	14.8824	41.8478	182	168	32.1953	1082	25.8093	11.6412	8.83679	80.4791	23.5153	19.4705	12.7326	5.65775	4.25105	3.55989	24.2419	16.3674	14.7429	12.686	10.1811	20.43	12.305	9.70368	7.01715	4.91868	3.12534
101	588.54	41.1713	67.5924	43.1082	75.1165	66	36	69	39	186	303.075	218	306.19	19	8.02778	54	25.66	81.25	55	203.489	9.81819	596	16.5556	48.3395	217	186	34.0893	1274	27.7538	12.9936	10.0173	88.3865	25.1483	20.8038	13.4835	5.93327	4.30648	3.61476	25.6561	17.3674	15.45	13.186	10.5347	21.8442	13.305	10.4108	7.51715	5.27223	3.35592
102	602.57	42.6981	70.476	44.8696	78.5317	69	37	72	40	190	307.075	222	310.19	19.5	8.27778	55	26.3531	83.25	56	211.903	10.3106	643	17.3784	51.7151	235	196	35.0175	1374	28.7281	13.685	10.6255	92.4304	25.9648	21.4705	13.8598	6.0727	4.33308	3.64114	26.3632	17.8674	15.8035	13.436	10.7115	22.5513	13.805	10.7643	7.76715	5.44901	3.48092
103	616.6	44.2249	73.3596	46.631	81.9469	72	38	75	41	194	311.075	226	314.19	20	8.52778	56	27.0463	85.25	57	220.357	10.8019	692	18.2105	55.1385	254	206	35.9338	1478	29.7037	14.3858	11.245	96.5556	26.7813	22.1371	14.2365	6.21285	4.359	3.66686	27.0703	18.3674	16.1571	13.686	10.8882	23.2584	14.305	11.1179	8.01715	5.62578	3.60592
104	644.66	47.2785	79.1268	50.1538	88.7773	78	40	81	43	202	319.075	234	322.19	21	9.02778	58	28.4326	89.25	59	237.38	11.7804	794	19.85	62.27	293	228	37.7333	1694	31.6583	15.8143	12.5163	105.051	28.4143	23.4705	14.9908	6.49468	4.4089	3.71643	28.4846	19.3674	16.8642	14.186	11.2418	24.6726	15.305	11.825	8.51715	5.97934	3.85592
105	672.72	50.3321	84.894	53.6766	95.6077	84	42	87	45	210	327.075	242	330.19	22	9.52778	60	29.8189	93.25	61	254.552	12.752	902	21.4762	69.9773	334	252	39.492	1922	33.6169	17.276	13.8278	113.895	30.0473	24.8038	15.7457	6.77785	4.45642	3.76371	29.8988	20.3674	17.5713	14.686	11.5953	26.0868	16.305	12.5321	9.01715	6.33289	4.10592
106	714.71	54.5108	88.5634	54.0568	96.7342	85	51	90	56	272	322.629	324	377.713	26.8333	11.1667	80	36.816	119	86	313.326	11.011	911	17.8627	77.2557	346	280	44.0555	1974	36.7294	16.0937	11.5904	152.346	34.3807	28.5948	19.3178	8.9929	4.65743	3.95365	36.2331	24.5321	22.4731	19.2675	15.7864	26.5358	15.574	11.6472	8.1794	5.51127	3.56576
107	598.58	45.2592	72.0471	44.6477	78.4452	69	43	73	47	226	267.741	266	309.687	22.5	9.41667	66	31.0353	100	70	253.386	10.3214	751	17.4651	58.7431	274	256	38.8511	1622	30.5204	13.5756	9.63563	113.026	28.724	23.3878	16.2054	7.45232	4.48726	3.78725	30.5095	20.7064	18.8819	15.8681	12.8517	22.1397	12.7688	9.30809	6.34255	4.1689	2.69576
108	326.2	19.0877	26.909	20.0058	29.2929	26	18	28	20	96	196.66	112	181.418	9	3.88889	28	13.5231	39.25	23	76.2	4.72166	135	7.5	10.6667	50	50	18.0341	295	12.0185	4.91486	3.28163	18.2118	12.326	9.85623	6.56849	2.76651	3.63653	2.96057	12.5352	8.72035	8.05309	6.48273	5.65229	11.4551	6.71742	5.41808	3.90828	2.85757	1.68148
109	259.27	19.7855	29.9998	19.7047	33.2862	29	19	31	21	100	116.338	116	131.695	9.5	4.13889	29	14.2163	43	26	82.349	4.92636	144	7.57895	11.3407	56	48	18.9654	313	11.871	4.82159	3.01248	25.071	12.7522	10.1164	6.9571	2.97516	3.69009	3.01023	13.2423	9.22035	8.40665	6.72431	5.88706	9.79906	5.56029	3.9053	2.52883	1.70482	1.00127
110	259.27	19.7855	29.9998	19.7047	33.2862	29	19	31	21	100	116.338	117	133.277	9.5	4.16667	29	14.2163	43	27	82.0466	4.82683	143	7.52632	11.0637	55	46	18.8933	311	11.871	4.82159	3.01248	26.2127	12.7522	10.121	6.96897	2.99165	3.69005	3.01048	13.2423	9.23718	8.29066	6.93097	5.86543	9.79906	5.56627	3.86679	2.58647	1.68794	1.00195
111	309.28	22.0789	33.9088	21.3411	37.3808	32	22	34	24	118	147.524	137	160.261	11.75	4.63889	35	15.6026	52	32	102.099	5.83948	201	9.13636	16.3058	79	60	21.8214	430	14.6059	5.46466	3.628	39.6781	14.3537	11.4841	8.45531	4.03656	3.82164	3.14609	15.7423	10.4317	10.3525	7.75081	6.38229	11.055	6.18825	4.47007	2.92106	1.86802	1.15018
112	309.28	22.0789	33.9088	21.3411	37.3808	32	22	34	24	118	147.524	137	160.261	11.75	4.63889	35	15.6026	52	32	101.212	5.52248	185	8.40909	14.4545	75	52	21.6043	395	14.6059	5.46466	3.628	40.6937	14.3537	11.4841	8.4851	4.07093	3.82166	3.14654	15.7423	10.4317	10.3644	7.68687	6.40489	11.055	6.18825	4.47352	2.89411	1.91551	1.17776
113	309.28	22.0789	33.9088	21.3411	37.3808	32	22	34	24	118	147.524	138	161.261	11.75	4.66667	35	15.6026	52	33	100.251	5.22606	170	7.72727	13.5785	71	47	21.3943	362	14.6059	5.46466	3.628	42.208	14.3537	11.4886	8.53095	4.12599	3.82171	3.14707	15.7423	10.4485	10.2859	7.66331	6.73682	11.055	6.19423	4.43029	2.9514	1.9952	1.16172
114	242.27	18.8968	28.7053	19.0115	32.0296	28	18	30	20	94	107.895	109	123.117	8.66667	3.97222	27	13.8108	40	24	76.2287	4.72512	135	7.5	10.7778	50	48	18.0794	296	10.9278	4.58579	2.78404	17.2422	12.2014	9.5636	6.55222	2.73624	3.6426	2.96049	12.372	8.8265	7.77288	6.40406	5.54096	9.36831	5.31035	3.63085	2.38916	1.55708	0.918793
115	242.27	18.8968	28.7053	19.0115	32.0296	28	18	30	20	94	107.895	109	123.283	8.66667	3.97222	27	13.8108	40	24	76.2287	4.72512	135	7.5	10.7778	50	48	18.0794	296	10.9278	4.58579	2.78404	17.3715	12.2014	9.5636	6.55318	2.73782	3.6426	2.96049	12.372	8.8265	7.77288	6.40406	5.54096	9.36831	5.31035	3.63666	2.36259	1.56157	0.919632
116	291.34	23.929	35.3707	24.5286	39.3617	35	22	38	25	120	132.507	142	154.785	10.3333	4.75	35	17.3943	47.5	33	101.344	5.59375	198	9	14.8182	76	62	21.7268	445	13.0442	5.27858	3.12977	22.2538	15.2946	12.538	8.05233	3.44665	3.8511	3.14677	14.9409	10.7928	9.75254	8.3276	7.29791	11.6531	6.86532	4.95689	3.45368	2.40664	1.5896
117	291.34	23.929	35.3707	24.5286	39.3617	35	22	38	25	120	132.507	143	155.785	10.3333	4.77778	35	17.3943	47.5	34	100.401	5.2915	182	8.27273	13.4298	72	54	21.4939	408	13.0442	5.27858	3.12977	22.501	15.2946	12.5425	8.05357	3.44832	3.85121	3.14731	14.9409	10.8097	9.66822	8.36506	7.47359	11.6531	6.8713	4.91366	3.50857	2.49084	1.59745
118	246.25	18.8104	29.0399	18.6705	31.867	28	18	29	19	88	102.41	100	114.774	9.66667	4.08333	25	12.4245	41	25	76.3851	4.7472	135	7.5	11.2346	50	48	18.0869	278	12.2671	5.4254	3.69743	30.6807	11.8098	8.95884	6.57569	2.74682	3.61519	2.95973	12.9578	8.68154	7.57102	5.87603	5.01531	9.31494	5.09808	3.44405	2.21796	1.37853	0.806248
119	216.27	17.9076	28.2689	18.5229	31.8634	28	16	29	17	78	88.0369	86	94.8168	8.33333	3.58333	22	11.3259	35	19	65.4181	4.64668	118	7.375	9.125	45	36	16.4365	246	10.704	4.81142	3.21883	16.414	10.8467	8.23727	5.81952	2.3436	3.50546	2.85089	11.3805	7.73718	6.86486	4.98405	4.29655	8.62858	4.80616	3.26352	1.96929	1.26668	0.753115
120	231.29	18.929	30.3707	19.5286	34.3617	30	17	31	18	84	95.0638	95	105.953	9.16667	3.80556	24	11.7314	37.5	23	70.7284	4.65896	126	7.41176	10.0484	47	42	17.2304	261	11.6357	4.9911	3.41617	21.6423	11.4142	8.72913	6.18356	2.52591	3.55928	2.90693	12.2507	8.1647	7.25444	5.79086	4.44798	9.12858	5.01749	3.46015	2.17584	1.31841	0.80427
121	245.27	19.117	29.8144	19.2217	33.1559	29	18	30	19	88	100.864	100	112.892	9.66667	4.13889	25	12.4245	40.5	25	76.4354	4.76095	135	7.5	11.3333	50	48	18.0958	278	12.2671	5.4254	3.69743	26.7223	11.8696	9.00726	6.53451	2.68557	3.61531	2.95969	12.9578	8.70271	7.46743	5.95753	5.05515	9.4067	5.13499	3.48637	2.20596	1.38028	0.818255
122	261.27	19.8318	31.1417	19.6762	34.3653	30	19	31	20	94	110.214	107	122.939	10.5	4.25	27	12.83	43.5	27	82.0935	4.82925	144	7.57895	12.4931	53	54	18.9124	295	13.2039	5.60464	3.89488	34.851	12.3773	9.42407	6.94329	2.92868	3.66358	3.00994	13.8281	9.07539	8.21669	6.12092	5.4639	9.81494	5.31757	3.65219	2.29725	1.4661	0.851844
123	295.16	18.9328	28.498	19.8752	31.705	28	17	29	18	84	159.908	95	148.92	9.16667	3.80556	24	11.7314	36.75	23	70.7284	4.65896	126	7.41176	10.0484	47	42	17.2304	261	12.1407	5.33772	3.81198	20.5774	11.5173	8.80893	6.1887	2.50875	3.55928	2.90693	12.2507	8.1647	7.25444	5.79086	4.44798	10.5152	5.71079	4.15345	2.82755	1.57351	1.01314
124	246.25	18.8104	29.0399	18.6705	31.867	28	18	29	19	88	102.798	99	113.579	9.66667	4.05556	25	12.4245	41	24	76.5416	4.7856	135	7.5	11.5556	50	48	18.1251	278	12.2671	5.4254	3.69743	29.3702	11.8098	8.94553	6.56807	2.73142	3.61521	2.95959	12.9578	8.6647	7.66756	5.83017	4.65732	9.31494	5.10216	3.44998	2.16939	1.33006	0.832787
125	260.28	20.3372	31.9235	20.4319	35.2822	31	19	32	20	94	109.131	107	121.912	10.5	4.25	27	12.83	43	27	82.0935	4.82925	144	7.57895	12.4931	53	54	18.9124	295	13.2419	5.63045	3.92409	34.3839	12.5844	9.5845	6.95834	2.89885	3.66358	3.00994	13.8281	9.07539	8.21669	6.12092	5.4639	10.2376	5.52889	3.85236	2.44458	1.59829	0.889475
126	217.26	17.4022	27.4871	17.7672	30.9465	27	16	28	17	78	90.3677	86	96.6486	8.33333	3.58333	22	11.3259	35.5	19	65.4181	4.64668	118	7.375	9.125	45	36	16.4365	246	10.6412	4.7675	3.17073	14.7248	10.717	8.03625	5.8049	2.33328	3.50546	2.85089	11.3805	7.73718	6.86486	4.98405	4.29655	8.49845	4.67603	3.10866	1.86025	1.17502	0.692861
127	279.26	20.2151	31.6544	19.6137	34.705	30	20	31	21	100	120.044	115	134.431	11.3333	4.44444	29	13.2355	47	30	87.9946	4.9311	152	7.6	12.8	58	52	19.7077	310	14.1176	5.77506	4.07651	47.8449	12.7983	9.79793	7.35566	3.18953	3.71006	3.05765	14.6983	9.48607	8.73448	6.64784	5.78838	10.1156	5.42322	3.758	2.40109	1.50173	0.861387
128	279.26	20.2151	31.6544	19.6137	34.705	30	20	31	21	100	120.044	114	132.849	11.3333	4.41667	29	13.2355	47	29	88.2958	5.02782	153	7.65	13.1	59	54	19.7804	312	14.1176	5.77506	4.07651	46.4191	12.7983	9.79338	7.34124	3.16921	3.7101	3.05744	14.6983	9.46923	8.85046	6.44117	5.81	10.1156	5.41723	3.79651	2.34345	1.51861	0.860708
129	279.26	20.2151	31.6544	19.6137	34.705	30	20	31	21	100	120.044	114	132.849	11.3333	4.41667	29	13.2355	47	29	88.5781	5.13604	166	8.3	13.54	60	66	19.8626	339	14.1176	5.77506	4.07651	45.71	12.7983	9.79338	7.33262	3.15849	3.71012	3.05726	14.6983	9.46923	8.83855	6.5316	5.60588	10.1156	5.41723	3.79306	2.36768	1.47249	0.889005
130	262.26	19.3264	30.3599	18.9205	33.4484	29	19	30	20	94	111.934	107	124.66	10.5	4.25	27	12.83	44	27	82.0935	4.82925	144	7.57895	12.4931	53	54	18.9124	295	13.1405	5.5617	3.84649	34.6405	12.2475	9.23181	6.93181	2.92371	3.66358	3.00994	13.8281	9.07539	8.21669	6.12092	5.4639	9.68481	5.17737	3.48767	2.16178	1.36597	0.779031
131	262.26	19.3264	30.3599	18.9205	33.4484	29	19	30	20	94	111.601	107	124.438	10.5	4.25	27	12.83	44	27	82.0935	4.82925	144	7.57895	12.4931	53	54	18.9124	295	13.1405	5.5617	3.84649	34.8075	12.2475	9.24057	6.9292	2.92088	3.66358	3.00994	13.8281	9.07539	8.21669	6.12092	5.4639	9.68481	5.1673	3.52786	2.17721	1.37536	0.779072
132	262.26	19.3264	30.3599	18.9205	33.4484	29	19	30	20	94	111.601	107	124.271	10.5	4.25	27	12.83	44	27	82.0935	4.82925	144	7.57895	12.4931	53	54	18.9124	295	13.1405	5.5617	3.84649	34.6474	12.2475	9.24057	6.92818	2.91907	3.66358	3.00994	13.8281	9.07539	8.21669	6.12092	5.4639	9.68481	5.1673	3.52205	2.20378	1.37087	0.778233
133	263.26	19.5003	30.3271	19.1592	33.4956	29	19	30	20	94	110.695	107	122.802	10.5	4.30556	27	12.83	44	27	82.8154	5.06796	156	8.21053	12.4598	57	59	19.0556	320	13.1785	5.58745	3.87549	36.5996	12.2906	9.37656	6.91973	2.90991	3.6641	3.00935	13.8281	9.09656	8.08929	6.36821	5.19713	9.70731	5.23466	3.62723	2.27639	1.38668	0.855416
134	246.26	18.6116	29.0326	18.466	32.239	28	18	29	19	88	102.252	100	114.224	9.66667	4.13889	25	12.4245	41	25	76.4354	4.76095	135	7.5	11.3333	50	48	18.0958	278	12.2039	5.38151	3.64863	26.5443	11.7398	8.82375	6.51902	2.67537	3.61531	2.95969	12.9578	8.70271	7.46743	5.95753	5.05515	9.27656	4.98473	3.35623	2.11249	1.28506	0.744645
[truncated: 370 more columns]
