# Supplementary material for: In Silico Prediction of O6-Methylguanine-DNA Methyltransferase Inhibitory Potency of Base Analogs with QSAR and Machine Learning Methods
Source: Molecules. 2018 Nov 6;23(11):2892. doi: 10.3390/molecules23112892 (PMC6278368; doi:10.3390/molecules23112892)
Supplement: Supplementary file 1 [file molecules-23-02892-s001.zip › molecules-384067 supple revised3.1/Supplementary materials-Table S5.xlsx]

## Sheet: P
No.	pIC50	FP0	FP1	FP2	FP3	FP9	FP10	FP11	FP12	FP14	FP15	FP16	FP18	FP19	FP20	FP21	FP23	FP24	FP33	FP37	FP43	FP129	FP130	FP133	FP143	FP144	FP145	FP146	FP147	FP148	FP149	FP150	FP153	FP178	FP179	FP180	FP181	FP182	FP183	FP184	FP185	FP186	FP187	FP188	FP189	FP192	FP199	FP255	FP256
26	P	1	1	0	0	1	1	1	0	1	1	1	1	0	0	0	0	0	0	0	1	0	0	0	1	0	1	1	0	0	0	0	0	1	1	1	1	0	0	0	1	0	0	0	0	0	0	1	1
47	P	1	1	0	0	1	1	1	0	1	1	1	1	0	0	0	0	0	0	0	1	0	0	0	1	0	1	1	0	0	0	0	0	1	1	1	1	0	0	0	1	0	0	0	0	0	0	1	1
123	P	1	1	0	0	1	1	1	0	1	1	1	1	0	0	0	0	0	0	0	1	0	0	0	0	0	0	0	0	0	0	0	0	1	1	1	1	0	0	0	1	0	0	0	0	0	0	1	1
103	P	1	1	1	1	1	1	1	1	1	1	1	1	1	1	0	0	0	1	0	1	0	0	0	1	0	1	1	0	0	0	1	1	1	0	1	1	0	0	0	1	0	0	1	0	0	0	1	1
104	P	1	1	1	1	1	1	1	1	1	1	1	1	1	1	0	0	0	1	0	1	0	0	0	1	0	1	1	0	0	0	1	1	1	0	1	1	0	0	0	1	0	0	1	0	0	0	1	1
105	P	1	1	1	1	1	1	1	1	1	1	1	1	1	1	0	0	0	1	0	1	0	0	0	1	0	1	1	0	0	0	1	1	1	0	1	1	0	0	0	1	0	0	1	0	0	0	1	1
102	P	1	1	1	1	1	1	1	1	1	1	1	1	1	1	0	0	0	1	0	1	0	0	0	1	0	1	1	0	0	0	1	1	1	0	1	1	0	0	0	1	0	0	1	0	0	0	1	1
101	P	1	1	1	0	1	1	1	1	1	1	1	1	1	1	0	0	0	1	0	1	0	0	0	1	0	1	1	0	0	0	1	1	1	0	1	1	0	0	0	1	0	0	1	0	0	0	1	1
100	P	1	1	1	0	1	1	1	1	1	1	1	1	1	1	0	0	0	1	0	1	0	0	0	1	0	0	1	0	1	1	1	0	1	0	0	1	0	1	1	1	0	0	0	0	0	0	1	1
99	P	1	1	1	0	1	1	1	1	1	1	1	1	1	1	0	0	0	1	0	1	0	0	0	1	0	1	1	0	0	0	1	1	1	0	1	1	0	0	0	1	0	0	1	0	0	0	1	1
108	P	1	1	0	0	1	1	1	0	1	1	1	1	0	0	0	0	0	1	0	1	0	0	0	1	0	1	1	0	0	0	1	1	1	0	1	1	0	0	0	0	0	0	0	0	0	0	1	1
116	P	1	1	0	0	1	1	1	1	1	1	1	1	0	0	0	0	0	0	0	0	0	0	0	1	0	1	1	0	0	0	0	0	1	1	1	1	0	0	0	1	1	0	0	0	1	0	1	1
31	P	1	1	0	0	1	1	1	1	1	1	1	1	0	0	0	0	0	0	0	0	0	0	0	1	0	1	1	0	0	0	0	0	1	1	1	1	0	0	0	1	1	0	0	0	1	0	1	1
29	P	1	1	1	0	1	1	1	0	1	1	1	1	0	0	0	0	0	0	0	0	0	0	0	1	0	1	1	0	0	0	0	0	1	1	1	1	0	0	0	1	0	0	0	0	0	0	1	1
28	P	1	1	0	0	1	1	1	0	1	1	1	1	1	0	0	0	0	0	0	0	0	0	0	1	0	1	1	0	0	0	0	0	1	1	1	1	0	0	0	1	0	0	0	0	0	0	1	1
10	P	1	1	1	0	1	1	1	1	1	1	1	1	1	1	0	0	0	0	0	0	0	0	0	1	0	1	1	0	0	0	1	1	1	1	1	1	0	0	0	1	0	0	0	0	0	0	1	1
30	P	1	1	1	0	1	1	1	1	1	1	1	1	0	0	0	0	0	0	0	0	0	0	0	1	0	1	1	0	0	0	0	0	1	1	1	1	0	0	0	1	0	0	0	0	0	0	1	1
56	P	1	1	0	0	1	1	1	0	1	1	1	1	0	0	0	0	0	0	0	0	0	0	0	1	0	1	1	0	0	0	0	0	1	1	1	1	0	0	0	1	0	0	0	0	0	0	1	1
27	P	1	1	0	0	1	1	1	0	1	1	1	1	1	0	0	0	0	0	0	0	0	0	0	1	0	1	1	0	0	0	0	0	1	1	1	1	0	0	0	1	0	0	0	0	0	0	1	1
3	P	1	1	0	0	1	1	1	0	1	1	1	1	0	0	0	0	0	0	0	0	0	0	0	1	0	1	1	0	0	0	0	0	1	1	1	1	0	0	0	1	0	0	0	0	0	0	1	1
111	P	1	1	0	0	1	1	1	0	1	1	1	1	0	0	0	1	1	0	0	0	0	0	0	1	0	1	1	0	0	0	0	0	1	1	1	1	0	0	0	1	0	0	0	0	0	0	1	1
93	P	1	1	1	0	1	1	1	0	1	1	1	1	0	0	0	0	0	0	0	0	0	0	0	1	0	1	1	0	0	0	0	0	1	0	1	1	1	0	0	1	0	0	0	0	0	0	1	1
57	P	1	1	0	0	1	1	1	0	1	1	1	1	0	0	0	0	0	0	0	0	0	0	0	1	0	1	1	0	0	0	0	0	1	1	1	1	0	0	0	1	0	0	0	0	0	0	1	1
60	P	1	1	0	0	1	1	1	0	1	1	1	1	0	0	0	0	0	0	0	0	0	0	0	1	0	1	1	0	0	0	0	0	1	1	1	1	0	0	0	1	0	0	0	0	0	0	1	1
112	P	1	1	0	0	1	1	1	0	1	1	1	1	0	0	0	1	1	0	0	0	0	0	0	1	0	1	1	0	0	0	0	0	1	1	1	1	0	0	0	1	0	0	0	0	0	0	1	1
32	P	1	1	0	0	1	1	1	0	1	1	1	1	0	0	0	0	0	0	0	0	0	0	0	1	0	1	1	0	0	0	0	0	1	1	1	1	0	0	0	1	0	0	0	0	0	0	1	1
5	P	1	1	0	0	1	1	1	0	1	1	1	1	0	0	0	0	0	0	1	0	0	0	0	1	0	1	1	0	0	0	0	0	1	1	1	1	0	0	0	1	0	0	0	0	0	0	1	1
7	P	1	1	1	0	1	1	1	1	1	1	1	1	1	1	0	0	0	0	0	0	0	0	0	1	0	1	1	0	0	0	1	1	1	1	1	1	0	0	0	1	0	0	0	0	0	0	1	1
98	P	1	1	1	0	1	1	1	1	1	1	1	1	1	1	0	0	0	0	0	0	0	0	0	1	0	1	1	0	0	0	0	0	1	1	1	1	0	0	0	1	0	0	1	0	1	0	1	1
125	P	1	1	0	0	1	1	1	0	1	1	1	1	1	0	0	0	0	0	0	0	0	0	0	0	0	0	0	0	0	0	0	0	1	1	1	1	0	0	0	1	0	0	0	0	0	0	1	1
39	P	1	1	1	0	1	1	1	1	1	1	1	1	1	0	0	0	0	0	0	0	0	0	0	1	0	1	1	0	0	0	0	0	1	1	1	1	0	0	0	1	0	0	0	0	0	0	1	1
33	P	1	1	0	0	1	1	1	0	1	1	1	1	1	0	0	0	0	0	0	0	0	0	0	1	0	1	1	0	0	0	0	0	1	1	1	1	0	0	0	1	0	0	0	0	0	0	1	1
45	P	1	1	0	0	1	1	1	0	1	1	1	1	0	0	0	0	0	0	0	0	0	0	0	1	0	1	1	0	0	0	0	0	1	1	1	1	0	0	0	1	0	0	0	0	0	0	1	1
14	P	1	1	0	0	1	1	1	0	1	1	1	1	0	0	0	0	0	0	0	0	0	0	0	1	0	1	1	0	0	0	0	0	1	1	1	1	0	0	0	1	0	0	0	0	0	0	1	1
49	P	1	1	0	0	1	1	1	0	1	1	1	1	0	0	0	1	1	0	0	0	0	0	0	1	0	1	1	0	0	0	0	0	1	1	1	1	0	0	0	1	0	0	0	0	0	0	1	1
46	P	1	1	0	0	1	1	1	0	1	1	1	1	1	0	0	0	0	0	0	0	0	0	0	1	0	1	1	0	0	0	0	0	1	1	1	1	0	0	0	1	0	0	0	0	0	0	1	1
35	P	1	1	1	0	1	1	1	1	1	1	1	1	1	0	0	0	0	0	0	0	0	0	0	1	0	1	1	0	0	0	0	0	1	1	1	1	0	0	0	1	0	0	0	0	0	0	1	1
6	P	1	1	0	0	1	1	1	0	1	1	1	1	0	0	0	1	0	0	0	0	0	0	0	1	0	1	1	0	0	0	0	0	1	1	1	1	0	0	0	1	0	0	0	0	0	0	1	1
109	P	1	1	0	0	1	1	1	0	1	1	1	1	0	0	0	1	0	0	0	0	0	0	0	1	0	1	1	0	0	0	0	0	1	1	1	1	0	0	0	1	0	0	0	0	0	0	1	1
2	P	1	1	0	0	1	1	1	0	1	1	1	1	0	0	0	0	0	0	0	0	0	0	0	1	0	1	1	0	0	0	0	0	1	1	1	1	0	0	0	1	0	0	0	0	0	0	1	1
34	P	1	1	0	0	1	1	1	0	1	1	1	1	0	0	0	0	0	0	0	0	0	0	0	1	0	1	1	0	0	0	0	0	1	1	1	1	0	0	0	1	0	0	0	0	0	0	1	1
44	P	1	1	0	0	1	1	1	0	1	1	1	1	0	0	0	0	0	0	0	0	0	0	0	1	0	1	1	0	0	0	0	0	1	1	1	1	0	0	0	1	0	0	0	0	0	0	1	1
124	P	1	1	0	0	1	1	1	0	1	1	1	1	1	0	0	0	0	0	0	0	0	0	0	0	0	0	0	0	0	0	0	0	1	1	1	1	0	0	0	1	0	0	0	0	0	0	1	1
127	P	1	1	0	0	1	1	1	0	1	1	1	1	1	0	0	1	0	0	0	0	0	0	0	0	0	0	0	0	0	0	0	0	1	1	1	1	0	0	0	1	0	0	0	0	0	0	1	1
128	P	1	1	0	0	1	1	1	0	1	1	1	1	1	0	0	1	0	0	0	0	0	0	0	0	0	0	0	0	0	0	0	0	1	1	1	1	0	0	0	1	0	0	0	0	0	0	1	1
129	P	1	1	0	0	1	1	1	0	1	1	1	1	1	0	0	1	0	0	0	0	0	0	0	0	0	0	0	0	0	0	0	0	1	1	1	1	0	0	0	1	0	0	0	0	0	0	1	1
122	P	1	1	0	0	1	1	1	0	1	1	1	1	1	0	0	0	0	0	0	0	0	0	0	0	0	0	0	0	0	0	0	0	1	1	1	1	0	0	0	1	0	0	0	0	0	0	1	1
133	P	1	1	0	0	1	1	1	0	1	1	1	1	1	0	0	1	0	0	0	0	0	0	0	0	0	0	0	0	0	0	0	0	1	1	1	1	0	0	0	1	0	0	0	0	0	0	1	1
121	P	1	1	0	0	1	1	1	0	1	1	1	1	1	0	0	0	0	0	0	0	0	0	0	0	0	0	0	0	0	0	0	0	1	1	1	1	0	0	0	1	0	0	0	0	0	0	1	1
120	P	1	1	0	0	1	1	1	0	1	1	1	1	0	0	0	0	0	0	0	0	0	0	0	0	0	0	0	0	0	0	0	0	1	1	1	1	0	0	0	1	0	0	0	0	0	0	1	1
48	P	1	1	0	0	1	1	1	0	1	1	1	1	0	0	0	0	0	0	0	0	0	0	0	1	0	0	0	0	1	1	0	0	1	1	0	0	0	1	1	1	0	0	0	0	0	0	1	0
126	P	1	1	0	0	1	1	1	0	1	1	1	1	0	0	0	0	0	0	0	0	0	0	0	0	0	0	0	0	0	0	0	0	1	1	1	1	0	0	0	1	0	0	0	0	0	0	1	1
114	P	1	1	0	0	1	1	1	0	1	1	1	1	0	0	0	0	0	0	0	0	0	0	0	1	0	1	1	0	0	0	0	0	1	0	1	1	0	0	0	1	0	1	1	0	0	0	1	1
132	P	1	1	0	0	1	1	1	0	1	1	1	1	1	0	0	0	0	0	0	0	0	0	0	0	0	0	0	0	0	0	0	0	1	0	1	1	0	0	0	1	0	1	1	0	0	0	1	1
134	P	1	1	0	0	1	1	1	0	1	1	1	1	1	0	0	0	0	0	0	0	0	0	0	0	0	0	0	0	0	0	0	0	1	0	1	1	0	0	0	1	0	1	1	0	0	0	1	1
115	P	1	1	0	0	1	1	1	0	1	1	1	1	0	0	0	0	0	0	0	0	0	0	0	1	0	1	1	0	0	0	0	0	1	0	1	1	0	0	0	1	0	1	1	0	0	0	1	1
131	P	1	1	0	0	1	1	1	0	1	1	1	1	1	0	0	0	0	0	0	0	0	0	0	0	0	0	0	0	0	0	0	0	1	0	1	1	0	0	0	1	0	1	1	0	0	0	1	1
92	P	1	1	0	0	1	1	1	0	1	1	1	1	0	0	0	0	0	0	0	0	0	0	0	1	0	1	1	0	0	0	0	0	1	0	1	1	1	0	0	1	0	0	0	0	0	0	1	1
130	P	1	1	0	0	1	1	1	0	1	1	1	1	1	0	0	0	0	0	0	0	0	0	0	0	0	0	0	0	0	0	0	0	1	0	1	1	0	0	0	1	0	1	1	0	0	0	1	1
91	P	1	1	0	0	1	1	1	0	1	1	1	1	0	0	0	0	0	0	0	0	0	0	0	1	0	1	1	1	0	0	1	0	1	0	1	1	0	0	0	0	0	0	0	0	0	0	1	1
62	P	1	1	0	0	1	1	1	0	1	1	1	1	0	0	0	0	0	1	0	0	0	0	0	1	0	1	1	0	0	0	1	1	1	0	1	1	0	0	0	0	0	0	0	0	0	0	1	1
88	P	1	1	0	0	1	1	1	0	1	1	1	1	0	0	0	0	0	0	0	0	1	0	1	1	0	1	1	0	0	0	0	0	1	0	1	1	0	0	0	0	0	0	0	0	0	0	1	1
[truncated: 338 more columns]

## Sheet: N
No.	pIC50	FP0	FP1	FP2	FP3	FP9	FP10	FP11	FP12	FP14	FP15	FP16	FP18	FP19	FP20	FP21	FP23	FP24	FP33	FP37	FP43	FP129	FP130	FP133	FP143	FP144	FP145	FP146	FP147	FP148	FP149	FP150	FP153	FP178	FP179	FP180	FP181	FP182	FP183	FP184	FP185	FP186	FP187	FP188	FP189	FP192	FP199	FP255	FP256
106	N	1	1	1	1	1	1	1	1	1	1	1	1	1	1	1	0	0	0	0	0	0	0	0	1	0	0	1	0	1	1	1	0	1	0	0	1	1	1	1	1	0	0	0	1	1	1	0	0
107	N	1	1	1	0	1	1	1	1	1	1	1	1	1	1	1	0	0	0	0	0	0	0	0	1	0	0	0	0	1	1	0	0	1	0	0	1	1	1	1	1	0	0	0	1	1	1	0	0
117	N	1	1	0	0	1	1	1	1	1	1	1	1	0	0	0	0	0	0	0	0	0	0	0	1	0	1	1	0	0	0	0	0	1	1	1	1	0	0	0	1	1	0	0	0	1	0	1	1
58	N	1	1	0	0	1	1	1	0	1	1	1	1	0	0	0	0	0	0	0	0	0	0	0	1	0	1	1	0	0	0	0	0	1	1	1	1	0	0	0	1	0	0	0	0	0	0	1	1
61	N	1	1	0	0	1	1	1	0	1	1	1	1	1	0	0	0	0	0	0	0	0	0	0	1	0	1	1	0	0	0	0	0	1	1	1	1	0	0	0	1	0	0	0	0	0	0	1	1
59	N	1	1	0	0	1	1	1	0	1	1	1	1	0	0	0	0	0	0	0	0	0	0	0	1	0	1	1	0	0	0	0	0	1	1	1	1	0	0	0	1	0	0	0	0	0	0	1	1
113	N	1	1	0	0	1	1	1	0	1	1	1	1	0	0	0	1	1	0	0	0	0	0	0	1	0	1	1	0	0	0	0	0	1	1	1	1	0	0	0	1	0	0	0	0	0	0	1	1
9	N	1	1	1	0	1	1	1	1	1	1	1	1	1	1	0	0	0	0	1	0	0	0	0	1	0	1	1	0	0	0	1	1	1	1	1	1	0	0	0	1	0	0	0	0	0	0	1	1
8	N	1	1	1	0	1	1	1	1	1	1	1	1	1	1	0	0	0	0	0	0	0	0	0	1	0	1	1	0	0	0	1	1	1	1	1	1	0	0	0	1	0	0	0	0	0	0	1	1
87	N	1	1	1	0	1	1	1	0	1	1	1	1	1	0	0	0	0	0	0	0	0	0	0	1	0	1	1	0	0	0	0	0	1	1	1	1	0	0	0	1	0	0	0	0	0	0	1	1
38	N	1	1	1	0	1	1	1	1	1	1	1	1	1	0	0	0	0	0	0	0	0	0	0	1	0	1	1	0	0	0	0	0	1	1	1	1	0	0	0	1	0	0	0	0	0	0	1	1
15	N	1	1	0	0	1	1	1	0	1	1	1	1	1	0	0	0	0	0	0	0	0	0	0	1	0	1	1	0	0	0	0	0	1	1	1	1	0	0	0	1	0	0	0	0	0	0	1	1
21	N	1	1	0	0	1	1	1	0	1	1	1	1	1	0	0	0	0	0	0	0	0	0	0	1	0	1	1	0	0	0	0	0	1	1	1	1	0	0	0	1	0	0	0	0	0	0	1	1
37	N	1	1	1	0	1	1	1	1	1	1	1	1	1	0	0	0	0	0	0	0	0	0	0	1	0	1	1	0	0	0	0	0	1	1	1	1	0	0	0	1	0	0	0	0	0	0	1	1
16	N	1	1	1	0	1	1	1	1	1	1	1	1	1	0	0	0	0	0	0	0	0	0	0	1	0	1	1	0	0	0	0	0	1	1	1	1	0	0	0	1	0	0	0	0	0	0	1	1
22	N	1	1	1	0	1	1	1	1	1	1	1	1	1	0	0	0	0	0	0	0	0	0	0	1	0	1	1	0	0	0	0	0	1	1	1	1	0	0	0	1	0	0	0	0	0	0	1	1
13	N	1	1	0	0	1	1	1	0	1	1	1	1	1	0	0	0	0	0	0	0	0	0	0	1	0	1	1	0	0	0	0	0	1	1	1	1	0	0	0	1	0	0	0	0	0	0	1	1
19	N	1	1	0	0	1	1	1	0	1	1	1	1	1	0	0	0	0	0	0	0	0	0	0	1	0	1	1	0	0	0	0	0	1	1	1	1	0	0	0	1	0	0	0	0	0	0	1	1
12	N	1	1	1	0	1	1	1	1	1	1	1	1	1	0	0	0	0	0	0	0	0	0	0	1	0	1	1	0	0	0	0	0	1	1	1	1	0	0	0	1	0	0	0	0	0	0	1	1
18	N	1	1	1	0	1	1	1	1	1	1	1	1	1	0	0	0	0	0	0	0	0	0	0	1	0	1	1	0	0	0	0	0	1	1	1	1	0	0	0	1	0	0	0	0	0	0	1	1
36	N	1	1	1	0	1	1	1	0	1	1	1	1	1	0	0	0	0	0	1	0	0	0	0	1	0	1	1	0	0	0	0	0	1	1	1	1	0	0	0	1	0	0	0	0	0	0	1	1
20	N	1	1	0	0	1	1	1	0	1	1	1	1	0	0	0	0	0	0	0	0	0	0	0	1	0	1	1	0	0	0	0	0	1	1	1	1	0	0	0	1	0	0	0	0	0	0	1	1
53	N	1	1	0	0	1	1	1	0	1	1	1	1	1	0	0	0	0	0	0	0	0	0	0	1	0	1	1	0	0	0	0	0	1	1	1	1	0	0	0	1	0	0	0	0	0	0	1	1
40	N	1	1	0	0	1	1	1	0	1	1	1	1	1	0	0	0	0	0	0	0	0	0	0	1	0	1	1	0	0	0	0	0	1	1	1	1	0	0	0	1	0	0	0	0	0	0	1	1
51	N	1	1	0	0	1	1	1	0	1	1	1	1	1	0	0	0	0	0	0	0	0	0	0	1	0	1	1	0	0	0	0	0	1	1	1	1	0	0	0	1	0	0	0	0	0	0	1	1
50	N	1	1	0	0	1	1	1	0	1	1	1	1	1	0	0	0	0	0	0	0	0	0	0	1	0	1	1	0	0	0	0	0	1	1	1	1	0	0	0	1	0	0	0	0	0	0	1	1
55	N	1	1	0	0	1	1	1	0	1	1	1	1	0	0	0	0	0	0	0	0	0	0	0	1	0	1	1	0	0	0	0	0	1	1	1	1	0	0	0	1	0	0	0	0	0	0	1	1
54	N	1	1	0	0	1	1	1	0	1	1	1	1	0	0	0	0	0	0	0	0	0	0	0	1	0	1	1	0	0	0	0	0	1	1	1	1	0	0	0	1	0	0	0	0	0	0	1	1
110	N	1	1	0	0	1	1	1	0	1	1	1	1	0	0	0	1	0	0	0	0	0	0	0	1	0	1	1	0	0	0	0	0	1	1	1	1	0	0	0	1	0	0	0	0	0	0	1	1
52	N	1	1	0	0	1	1	1	0	1	1	1	1	0	0	0	1	0	0	0	0	0	0	0	1	0	1	1	0	0	0	0	0	1	1	1	1	0	0	0	1	0	0	0	0	0	0	1	1
17	N	1	1	0	0	1	1	1	0	1	1	1	1	0	0	0	0	0	0	0	0	0	0	0	1	0	1	1	0	0	0	0	0	1	1	1	1	0	0	0	1	0	0	0	0	0	0	1	1
41	N	1	1	0	0	1	1	1	0	1	1	1	1	0	0	0	0	0	0	0	0	0	0	0	1	0	1	1	0	0	0	0	0	1	1	1	1	0	0	0	1	0	0	0	0	0	0	1	1
118	N	1	1	0	0	1	1	1	0	1	1	1	1	1	0	0	0	0	0	0	0	0	0	0	0	0	0	0	0	0	0	0	0	1	1	1	1	0	0	0	1	0	0	0	0	0	0	1	1
119	N	1	1	0	0	1	1	1	0	1	1	1	1	0	0	0	0	0	0	0	0	0	0	0	0	0	0	0	0	0	0	0	0	1	1	1	1	0	0	0	1	0	0	0	0	0	0	1	1
42	N	1	1	0	0	1	1	1	0	1	1	1	1	0	0	0	0	0	0	0	0	0	0	0	1	0	1	1	0	0	0	0	0	1	0	1	1	0	0	0	1	0	1	1	0	0	0	1	1
43	N	1	1	0	0	1	1	1	0	1	1	1	1	0	0	0	0	0	0	0	0	0	0	0	1	0	1	1	0	0	0	0	0	1	1	1	1	0	0	0	1	0	0	0	0	0	0	1	1
24	N	1	1	0	0	1	1	1	0	1	1	1	0	0	0	0	0	0	1	0	0	0	0	0	1	0	1	1	0	0	0	0	0	1	1	1	1	0	0	0	1	0	0	0	0	0	0	1	1
25	N	1	1	1	0	1	1	1	1	1	1	1	1	1	1	0	0	0	1	0	0	0	0	0	1	0	1	1	0	0	0	1	1	1	1	1	1	0	0	0	1	0	0	0	0	0	0	1	1
76	N	1	1	0	0	1	1	1	0	1	1	1	1	0	0	0	0	0	0	0	0	0	0	0	1	0	1	1	0	0	0	0	0	1	1	1	1	0	0	0	1	0	0	0	0	0	0	1	1
80	N	1	1	0	0	1	1	1	0	1	1	1	1	0	0	0	0	0	0	0	0	0	0	0	1	0	1	1	0	0	0	0	0	1	1	1	1	0	0	0	1	0	0	0	0	0	0	1	1
4	N	1	1	0	0	1	1	1	0	1	1	1	1	0	0	0	0	0	0	0	0	0	0	0	1	0	1	1	0	0	0	0	0	1	1	0	0	0	1	1	1	0	0	0	0	0	0	1	1
23	N	1	1	0	0	1	1	1	0	1	1	1	0	0	0	0	0	0	1	0	0	0	0	0	1	0	1	1	0	0	0	0	0	1	1	1	1	0	0	0	1	0	0	0	0	0	0	1	1
82	N	1	1	1	0	1	1	1	0	1	1	1	1	0	0	0	0	0	0	0	0	0	0	0	1	0	0	0	0	1	1	0	0	1	0	0	0	1	1	1	1	0	0	0	0	0	0	0	0
74	N	1	1	0	0	1	1	1	0	1	1	1	1	0	0	0	0	0	0	0	0	0	0	0	1	0	1	1	0	0	0	0	0	1	0	1	1	0	0	0	0	0	0	0	0	0	0	1	1
11	N	1	1	0	0	1	1	1	0	1	1	1	1	0	0	0	0	0	0	0	0	0	0	0	1	0	1	1	0	0	0	0	0	1	0	1	1	0	0	0	0	0	0	0	0	0	0	1	1
70	N	1	1	1	0	1	1	1	0	1	1	1	1	0	0	0	0	0	0	0	0	0	0	0	1	0	1	1	0	0	0	0	0	1	1	1	1	0	0	0	1	0	0	0	0	0	0	1	1
90	N	1	1	0	0	1	1	1	0	1	1	1	1	0	0	0	0	0	0	0	0	0	0	0	1	1	1	1	0	0	0	1	0	1	0	1	1	0	0	0	0	0	0	0	0	0	0	1	1
89	N	1	1	0	0	1	1	1	0	1	1	1	1	0	0	0	0	0	0	0	0	1	1	0	1	0	1	1	0	0	0	0	0	1	0	1	1	0	0	0	0	0	0	0	0	0	0	1	1
96	N	1	1	0	0	1	1	1	0	1	1	1	1	1	0	0	0	0	0	0	0	0	0	0	1	0	1	1	0	0	0	0	0	1	0	1	1	0	0	0	0	0	0	0	0	0	0	1	1
78	N	1	1	0	0	1	1	1	0	1	1	1	1	0	0	0	0	0	0	0	0	0	0	0	1	0	1	1	0	0	0	0	0	1	0	1	1	0	0	0	0	0	0	0	0	0	0	1	1
66	N	1	1	0	0	1	1	1	0	1	1	1	1	0	0	0	0	0	0	0	0	0	0	0	1	0	1	1	0	0	0	0	0	1	0	1	1	0	0	0	0	0	0	0	0	0	0	1	1
69	N	1	1	1	0	1	1	1	0	1	1	1	1	0	0	0	0	0	0	0	0	0	0	0	1	0	1	1	0	0	0	0	0	1	0	1	1	0	0	0	0	0	0	0	0	0	0	1	1
68	N	1	1	1	0	1	1	1	0	1	1	1	1	0	0	0	0	0	0	0	0	0	0	0	1	0	1	1	0	0	0	0	0	1	0	1	1	0	0	0	0	0	0	0	0	0	0	1	1
67	N	1	1	0	0	1	1	1	0	1	1	1	1	0	0	0	0	0	0	0	0	0	0	0	1	0	1	1	0	0	0	0	0	1	0	1	1	0	0	0	0	0	0	0	0	0	0	1	1
83	N	1	1	0	0	1	1	1	0	1	1	1	1	1	0	0	0	0	0	0	0	0	0	0	1	0	1	1	0	0	0	1	1	1	0	1	1	0	0	0	0	0	0	0	0	0	0	1	1
84	N	1	1	1	0	1	1	1	0	1	1	1	1	1	0	0	0	0	0	0	0	0	0	0	1	0	1	1	0	0	0	0	0	1	0	1	1	0	0	0	0	0	0	0	0	0	0	1	1
85	N	1	1	1	0	1	1	1	0	1	1	1	1	1	0	0	0	0	0	0	0	0	0	0	1	0	1	1	0	0	0	0	0	1	0	1	1	0	0	0	0	0	0	0	0	0	0	1	1
95	N	1	1	0	0	1	1	1	0	1	1	1	1	1	0	0	0	0	0	0	0	0	0	0	1	0	1	1	0	0	0	0	0	1	0	1	1	0	0	0	0	0	0	0	0	0	0	1	1
97	N	1	1	0	0	1	1	1	0	1	1	1	1	1	0	0	0	0	0	0	0	0	0	0	1	0	1	1	0	0	0	0	0	1	0	1	1	0	0	0	0	0	0	0	0	0	0	1	1
77	N	1	1	0	0	1	1	1	0	1	1	1	1	0	0	0	0	0	0	0	0	0	0	0	1	0	1	1	0	0	0	0	0	1	0	1	1	0	0	0	0	0	0	0	0	0	0	1	1
65	N	1	1	0	0	1	1	1	0	1	1	1	1	0	0	0	0	0	0	0	0	0	0	0	1	0	1	1	0	0	0	0	0	1	0	1	1	0	0	0	0	0	0	0	0	0	0	1	1
94	N	1	1	0	0	1	1	1	0	1	1	1	1	1	0	0	0	0	0	0	0	0	0	0	1	0	1	1	0	0	0	0	0	1	0	1	1	0	0	0	0	0	0	0	0	0	0	1	1
71	N	1	1	0	0	1	1	1	0	1	1	1	1	0	0	0	0	0	0	0	0	0	0	0	1	0	1	1	0	0	0	0	0	1	0	1	1	0	0	0	0	0	0	0	0	0	0	1	1
81	N	1	0	0	0	1	1	1	0	1	1	1	1	0	0	0	0	0	0	0	0	0	0	0	1	0	1	1	0	0	0	0	0	1	0	1	1	0	0	0	0	0	0	0	0	0	0	1	1
64	N	1	1	0	0	1	1	1	0	1	1	1	1	0	0	0	0	0	0	0	0	0	0	0	1	0	1	1	0	0	0	0	0	1	0	1	1	0	0	0	0	0	0	0	0	0	0	1	1
63	N	1	1	0	0	1	1	0	0	1	1	1	1	0	0	0	0	0	0	0	0	0	0	0	1	0	1	1	0	0	0	0	0	1	0	1	1	0	0	0	0	0	0	0	0	0	0	1	1
1	N	1	0	0	0	1	1	0	0	1	1	1	1	0	0	0	0	0	0	0	0	0	0	0	1	0	1	1	0	0	0	0	0	1	0	1	1	0	0	0	0	0	0	0	0	0	0	1	1
[truncated: 338 more columns]

## Sheet: P+N
No.	pIC50	FP0	FP1	FP2	FP3	FP9	FP10	FP11	FP12	FP14	FP15	FP16	FP18	FP19	FP20	FP21	FP23	FP24	FP33	FP37	FP43	FP129	FP130	FP133	FP143	FP144	FP145	FP146	FP147	FP148	FP149	FP150	FP153	FP178	FP179	FP180	FP181	FP182	FP183	FP184	FP185	FP186	FP187	FP188	FP189	FP192	FP199	FP255	FP256
2	P	1	1	0	0	1	1	1	0	1	1	1	1	0	0	0	0	0	0	0	0	0	0	0	1	0	1	1	0	0	0	0	0	1	1	1	1	0	0	0	1	0	0	0	0	0	0	1	1
3	P	1	1	0	0	1	1	1	0	1	1	1	1	0	0	0	0	0	0	0	0	0	0	0	1	0	1	1	0	0	0	0	0	1	1	1	1	0	0	0	1	0	0	0	0	0	0	1	1
5	P	1	1	0	0	1	1	1	0	1	1	1	1	0	0	0	0	0	0	1	0	0	0	0	1	0	1	1	0	0	0	0	0	1	1	1	1	0	0	0	1	0	0	0	0	0	0	1	1
6	P	1	1	0	0	1	1	1	0	1	1	1	1	0	0	0	1	0	0	0	0	0	0	0	1	0	1	1	0	0	0	0	0	1	1	1	1	0	0	0	1	0	0	0	0	0	0	1	1
7	P	1	1	1	0	1	1	1	1	1	1	1	1	1	1	0	0	0	0	0	0	0	0	0	1	0	1	1	0	0	0	1	1	1	1	1	1	0	0	0	1	0	0	0	0	0	0	1	1
10	P	1	1	1	0	1	1	1	1	1	1	1	1	1	1	0	0	0	0	0	0	0	0	0	1	0	1	1	0	0	0	1	1	1	1	1	1	0	0	0	1	0	0	0	0	0	0	1	1
14	P	1	1	0	0	1	1	1	0	1	1	1	1	0	0	0	0	0	0	0	0	0	0	0	1	0	1	1	0	0	0	0	0	1	1	1	1	0	0	0	1	0	0	0	0	0	0	1	1
26	P	1	1	0	0	1	1	1	0	1	1	1	1	0	0	0	0	0	0	0	1	0	0	0	1	0	1	1	0	0	0	0	0	1	1	1	1	0	0	0	1	0	0	0	0	0	0	1	1
27	P	1	1	0	0	1	1	1	0	1	1	1	1	1	0	0	0	0	0	0	0	0	0	0	1	0	1	1	0	0	0	0	0	1	1	1	1	0	0	0	1	0	0	0	0	0	0	1	1
28	P	1	1	0	0	1	1	1	0	1	1	1	1	1	0	0	0	0	0	0	0	0	0	0	1	0	1	1	0	0	0	0	0	1	1	1	1	0	0	0	1	0	0	0	0	0	0	1	1
29	P	1	1	1	0	1	1	1	0	1	1	1	1	0	0	0	0	0	0	0	0	0	0	0	1	0	1	1	0	0	0	0	0	1	1	1	1	0	0	0	1	0	0	0	0	0	0	1	1
30	P	1	1	1	0	1	1	1	1	1	1	1	1	0	0	0	0	0	0	0	0	0	0	0	1	0	1	1	0	0	0	0	0	1	1	1	1	0	0	0	1	0	0	0	0	0	0	1	1
31	P	1	1	0	0	1	1	1	1	1	1	1	1	0	0	0	0	0	0	0	0	0	0	0	1	0	1	1	0	0	0	0	0	1	1	1	1	0	0	0	1	1	0	0	0	1	0	1	1
32	P	1	1	0	0	1	1	1	0	1	1	1	1	0	0	0	0	0	0	0	0	0	0	0	1	0	1	1	0	0	0	0	0	1	1	1	1	0	0	0	1	0	0	0	0	0	0	1	1
33	P	1	1	0	0	1	1	1	0	1	1	1	1	1	0	0	0	0	0	0	0	0	0	0	1	0	1	1	0	0	0	0	0	1	1	1	1	0	0	0	1	0	0	0	0	0	0	1	1
34	P	1	1	0	0	1	1	1	0	1	1	1	1	0	0	0	0	0	0	0	0	0	0	0	1	0	1	1	0	0	0	0	0	1	1	1	1	0	0	0	1	0	0	0	0	0	0	1	1
35	P	1	1	1	0	1	1	1	1	1	1	1	1	1	0	0	0	0	0	0	0	0	0	0	1	0	1	1	0	0	0	0	0	1	1	1	1	0	0	0	1	0	0	0	0	0	0	1	1
39	P	1	1	1	0	1	1	1	1	1	1	1	1	1	0	0	0	0	0	0	0	0	0	0	1	0	1	1	0	0	0	0	0	1	1	1	1	0	0	0	1	0	0	0	0	0	0	1	1
44	P	1	1	0	0	1	1	1	0	1	1	1	1	0	0	0	0	0	0	0	0	0	0	0	1	0	1	1	0	0	0	0	0	1	1	1	1	0	0	0	1	0	0	0	0	0	0	1	1
45	P	1	1	0	0	1	1	1	0	1	1	1	1	0	0	0	0	0	0	0	0	0	0	0	1	0	1	1	0	0	0	0	0	1	1	1	1	0	0	0	1	0	0	0	0	0	0	1	1
46	P	1	1	0	0	1	1	1	0	1	1	1	1	1	0	0	0	0	0	0	0	0	0	0	1	0	1	1	0	0	0	0	0	1	1	1	1	0	0	0	1	0	0	0	0	0	0	1	1
47	P	1	1	0	0	1	1	1	0	1	1	1	1	0	0	0	0	0	0	0	1	0	0	0	1	0	1	1	0	0	0	0	0	1	1	1	1	0	0	0	1	0	0	0	0	0	0	1	1
48	P	1	1	0	0	1	1	1	0	1	1	1	1	0	0	0	0	0	0	0	0	0	0	0	1	0	0	0	0	1	1	0	0	1	1	0	0	0	1	1	1	0	0	0	0	0	0	1	0
49	P	1	1	0	0	1	1	1	0	1	1	1	1	0	0	0	1	1	0	0	0	0	0	0	1	0	1	1	0	0	0	0	0	1	1	1	1	0	0	0	1	0	0	0	0	0	0	1	1
56	P	1	1	0	0	1	1	1	0	1	1	1	1	0	0	0	0	0	0	0	0	0	0	0	1	0	1	1	0	0	0	0	0	1	1	1	1	0	0	0	1	0	0	0	0	0	0	1	1
57	P	1	1	0	0	1	1	1	0	1	1	1	1	0	0	0	0	0	0	0	0	0	0	0	1	0	1	1	0	0	0	0	0	1	1	1	1	0	0	0	1	0	0	0	0	0	0	1	1
60	P	1	1	0	0	1	1	1	0	1	1	1	1	0	0	0	0	0	0	0	0	0	0	0	1	0	1	1	0	0	0	0	0	1	1	1	1	0	0	0	1	0	0	0	0	0	0	1	1
62	P	1	1	0	0	1	1	1	0	1	1	1	1	0	0	0	0	0	1	0	0	0	0	0	1	0	1	1	0	0	0	1	1	1	0	1	1	0	0	0	0	0	0	0	0	0	0	1	1
88	P	1	1	0	0	1	1	1	0	1	1	1	1	0	0	0	0	0	0	0	0	1	0	1	1	0	1	1	0	0	0	0	0	1	0	1	1	0	0	0	0	0	0	0	0	0	0	1	1
91	P	1	1	0	0	1	1	1	0	1	1	1	1	0	0	0	0	0	0	0	0	0	0	0	1	0	1	1	1	0	0	1	0	1	0	1	1	0	0	0	0	0	0	0	0	0	0	1	1
92	P	1	1	0	0	1	1	1	0	1	1	1	1	0	0	0	0	0	0	0	0	0	0	0	1	0	1	1	0	0	0	0	0	1	0	1	1	1	0	0	1	0	0	0	0	0	0	1	1
93	P	1	1	1	0	1	1	1	0	1	1	1	1	0	0	0	0	0	0	0	0	0	0	0	1	0	1	1	0	0	0	0	0	1	0	1	1	1	0	0	1	0	0	0	0	0	0	1	1
98	P	1	1	1	0	1	1	1	1	1	1	1	1	1	1	0	0	0	0	0	0	0	0	0	1	0	1	1	0	0	0	0	0	1	1	1	1	0	0	0	1	0	0	1	0	1	0	1	1
99	P	1	1	1	0	1	1	1	1	1	1	1	1	1	1	0	0	0	1	0	1	0	0	0	1	0	1	1	0	0	0	1	1	1	0	1	1	0	0	0	1	0	0	1	0	0	0	1	1
100	P	1	1	1	0	1	1	1	1	1	1	1	1	1	1	0	0	0	1	0	1	0	0	0	1	0	0	1	0	1	1	1	0	1	0	0	1	0	1	1	1	0	0	0	0	0	0	1	1
101	P	1	1	1	0	1	1	1	1	1	1	1	1	1	1	0	0	0	1	0	1	0	0	0	1	0	1	1	0	0	0	1	1	1	0	1	1	0	0	0	1	0	0	1	0	0	0	1	1
102	P	1	1	1	1	1	1	1	1	1	1	1	1	1	1	0	0	0	1	0	1	0	0	0	1	0	1	1	0	0	0	1	1	1	0	1	1	0	0	0	1	0	0	1	0	0	0	1	1
103	P	1	1	1	1	1	1	1	1	1	1	1	1	1	1	0	0	0	1	0	1	0	0	0	1	0	1	1	0	0	0	1	1	1	0	1	1	0	0	0	1	0	0	1	0	0	0	1	1
104	P	1	1	1	1	1	1	1	1	1	1	1	1	1	1	0	0	0	1	0	1	0	0	0	1	0	1	1	0	0	0	1	1	1	0	1	1	0	0	0	1	0	0	1	0	0	0	1	1
105	P	1	1	1	1	1	1	1	1	1	1	1	1	1	1	0	0	0	1	0	1	0	0	0	1	0	1	1	0	0	0	1	1	1	0	1	1	0	0	0	1	0	0	1	0	0	0	1	1
108	P	1	1	0	0	1	1	1	0	1	1	1	1	0	0	0	0	0	1	0	1	0	0	0	1	0	1	1	0	0	0	1	1	1	0	1	1	0	0	0	0	0	0	0	0	0	0	1	1
109	P	1	1	0	0	1	1	1	0	1	1	1	1	0	0	0	1	0	0	0	0	0	0	0	1	0	1	1	0	0	0	0	0	1	1	1	1	0	0	0	1	0	0	0	0	0	0	1	1
111	P	1	1	0	0	1	1	1	0	1	1	1	1	0	0	0	1	1	0	0	0	0	0	0	1	0	1	1	0	0	0	0	0	1	1	1	1	0	0	0	1	0	0	0	0	0	0	1	1
112	P	1	1	0	0	1	1	1	0	1	1	1	1	0	0	0	1	1	0	0	0	0	0	0	1	0	1	1	0	0	0	0	0	1	1	1	1	0	0	0	1	0	0	0	0	0	0	1	1
114	P	1	1	0	0	1	1	1	0	1	1	1	1	0	0	0	0	0	0	0	0	0	0	0	1	0	1	1	0	0	0	0	0	1	0	1	1	0	0	0	1	0	1	1	0	0	0	1	1
115	P	1	1	0	0	1	1	1	0	1	1	1	1	0	0	0	0	0	0	0	0	0	0	0	1	0	1	1	0	0	0	0	0	1	0	1	1	0	0	0	1	0	1	1	0	0	0	1	1
116	P	1	1	0	0	1	1	1	1	1	1	1	1	0	0	0	0	0	0	0	0	0	0	0	1	0	1	1	0	0	0	0	0	1	1	1	1	0	0	0	1	1	0	0	0	1	0	1	1
120	P	1	1	0	0	1	1	1	0	1	1	1	1	0	0	0	0	0	0	0	0	0	0	0	0	0	0	0	0	0	0	0	0	1	1	1	1	0	0	0	1	0	0	0	0	0	0	1	1
121	P	1	1	0	0	1	1	1	0	1	1	1	1	1	0	0	0	0	0	0	0	0	0	0	0	0	0	0	0	0	0	0	0	1	1	1	1	0	0	0	1	0	0	0	0	0	0	1	1
122	P	1	1	0	0	1	1	1	0	1	1	1	1	1	0	0	0	0	0	0	0	0	0	0	0	0	0	0	0	0	0	0	0	1	1	1	1	0	0	0	1	0	0	0	0	0	0	1	1
123	P	1	1	0	0	1	1	1	0	1	1	1	1	0	0	0	0	0	0	0	1	0	0	0	0	0	0	0	0	0	0	0	0	1	1	1	1	0	0	0	1	0	0	0	0	0	0	1	1
124	P	1	1	0	0	1	1	1	0	1	1	1	1	1	0	0	0	0	0	0	0	0	0	0	0	0	0	0	0	0	0	0	0	1	1	1	1	0	0	0	1	0	0	0	0	0	0	1	1
125	P	1	1	0	0	1	1	1	0	1	1	1	1	1	0	0	0	0	0	0	0	0	0	0	0	0	0	0	0	0	0	0	0	1	1	1	1	0	0	0	1	0	0	0	0	0	0	1	1
126	P	1	1	0	0	1	1	1	0	1	1	1	1	0	0	0	0	0	0	0	0	0	0	0	0	0	0	0	0	0	0	0	0	1	1	1	1	0	0	0	1	0	0	0	0	0	0	1	1
127	P	1	1	0	0	1	1	1	0	1	1	1	1	1	0	0	1	0	0	0	0	0	0	0	0	0	0	0	0	0	0	0	0	1	1	1	1	0	0	0	1	0	0	0	0	0	0	1	1
128	P	1	1	0	0	1	1	1	0	1	1	1	1	1	0	0	1	0	0	0	0	0	0	0	0	0	0	0	0	0	0	0	0	1	1	1	1	0	0	0	1	0	0	0	0	0	0	1	1
129	P	1	1	0	0	1	1	1	0	1	1	1	1	1	0	0	1	0	0	0	0	0	0	0	0	0	0	0	0	0	0	0	0	1	1	1	1	0	0	0	1	0	0	0	0	0	0	1	1
130	P	1	1	0	0	1	1	1	0	1	1	1	1	1	0	0	0	0	0	0	0	0	0	0	0	0	0	0	0	0	0	0	0	1	0	1	1	0	0	0	1	0	1	1	0	0	0	1	1
131	P	1	1	0	0	1	1	1	0	1	1	1	1	1	0	0	0	0	0	0	0	0	0	0	0	0	0	0	0	0	0	0	0	1	0	1	1	0	0	0	1	0	1	1	0	0	0	1	1
132	P	1	1	0	0	1	1	1	0	1	1	1	1	1	0	0	0	0	0	0	0	0	0	0	0	0	0	0	0	0	0	0	0	1	0	1	1	0	0	0	1	0	1	1	0	0	0	1	1
133	P	1	1	0	0	1	1	1	0	1	1	1	1	1	0	0	1	0	0	0	0	0	0	0	0	0	0	0	0	0	0	0	0	1	1	1	1	0	0	0	1	0	0	0	0	0	0	1	1
134	P	1	1	0	0	1	1	1	0	1	1	1	1	1	0	0	0	0	0	0	0	0	0	0	0	0	0	0	0	0	0	0	0	1	0	1	1	0	0	0	1	0	1	1	0	0	0	1	1
1	N	1	0	0	0	1	1	0	0	1	1	1	1	0	0	0	0	0	0	0	0	0	0	0	1	0	1	1	0	0	0	0	0	1	0	1	1	0	0	0	0	0	0	0	0	0	0	1	1
4	N	1	1	0	0	1	1	1	0	1	1	1	1	0	0	0	0	0	0	0	0	0	0	0	1	0	1	1	0	0	0	0	0	1	1	0	0	0	1	1	1	0	0	0	0	0	0	1	1
8	N	1	1	1	0	1	1	1	1	1	1	1	1	1	1	0	0	0	0	0	0	0	0	0	1	0	1	1	0	0	0	1	1	1	1	1	1	0	0	0	1	0	0	0	0	0	0	1	1
9	N	1	1	1	0	1	1	1	1	1	1	1	1	1	1	0	0	0	0	1	0	0	0	0	1	0	1	1	0	0	0	1	1	1	1	1	1	0	0	0	1	0	0	0	0	0	0	1	1
11	N	1	1	0	0	1	1	1	0	1	1	1	1	0	0	0	0	0	0	0	0	0	0	0	1	0	1	1	0	0	0	0	0	1	0	1	1	0	0	0	0	0	0	0	0	0	0	1	1
12	N	1	1	1	0	1	1	1	1	1	1	1	1	1	0	0	0	0	0	0	0	0	0	0	1	0	1	1	0	0	0	0	0	1	1	1	1	0	0	0	1	0	0	0	0	0	0	1	1
13	N	1	1	0	0	1	1	1	0	1	1	1	1	1	0	0	0	0	0	0	0	0	0	0	1	0	1	1	0	0	0	0	0	1	1	1	1	0	0	0	1	0	0	0	0	0	0	1	1
15	N	1	1	0	0	1	1	1	0	1	1	1	1	1	0	0	0	0	0	0	0	0	0	0	1	0	1	1	0	0	0	0	0	1	1	1	1	0	0	0	1	0	0	0	0	0	0	1	1
16	N	1	1	1	0	1	1	1	1	1	1	1	1	1	0	0	0	0	0	0	0	0	0	0	1	0	1	1	0	0	0	0	0	1	1	1	1	0	0	0	1	0	0	0	0	0	0	1	1
17	N	1	1	0	0	1	1	1	0	1	1	1	1	0	0	0	0	0	0	0	0	0	0	0	1	0	1	1	0	0	0	0	0	1	1	1	1	0	0	0	1	0	0	0	0	0	0	1	1
18	N	1	1	1	0	1	1	1	1	1	1	1	1	1	0	0	0	0	0	0	0	0	0	0	1	0	1	1	0	0	0	0	0	1	1	1	1	0	0	0	1	0	0	0	0	0	0	1	1
19	N	1	1	0	0	1	1	1	0	1	1	1	1	1	0	0	0	0	0	0	0	0	0	0	1	0	1	1	0	0	0	0	0	1	1	1	1	0	0	0	1	0	0	0	0	0	0	1	1
20	N	1	1	0	0	1	1	1	0	1	1	1	1	0	0	0	0	0	0	0	0	0	0	0	1	0	1	1	0	0	0	0	0	1	1	1	1	0	0	0	1	0	0	0	0	0	0	1	1
21	N	1	1	0	0	1	1	1	0	1	1	1	1	1	0	0	0	0	0	0	0	0	0	0	1	0	1	1	0	0	0	0	0	1	1	1	1	0	0	0	1	0	0	0	0	0	0	1	1
22	N	1	1	1	0	1	1	1	1	1	1	1	1	1	0	0	0	0	0	0	0	0	0	0	1	0	1	1	0	0	0	0	0	1	1	1	1	0	0	0	1	0	0	0	0	0	0	1	1
23	N	1	1	0	0	1	1	1	0	1	1	1	0	0	0	0	0	0	1	0	0	0	0	0	1	0	1	1	0	0	0	0	0	1	1	1	1	0	0	0	1	0	0	0	0	0	0	1	1
24	N	1	1	0	0	1	1	1	0	1	1	1	0	0	0	0	0	0	1	0	0	0	0	0	1	0	1	1	0	0	0	0	0	1	1	1	1	0	0	0	1	0	0	0	0	0	0	1	1
25	N	1	1	1	0	1	1	1	1	1	1	1	1	1	1	0	0	0	1	0	0	0	0	0	1	0	1	1	0	0	0	1	1	1	1	1	1	0	0	0	1	0	0	0	0	0	0	1	1
36	N	1	1	1	0	1	1	1	0	1	1	1	1	1	0	0	0	0	0	1	0	0	0	0	1	0	1	1	0	0	0	0	0	1	1	1	1	0	0	0	1	0	0	0	0	0	0	1	1
37	N	1	1	1	0	1	1	1	1	1	1	1	1	1	0	0	0	0	0	0	0	0	0	0	1	0	1	1	0	0	0	0	0	1	1	1	1	0	0	0	1	0	0	0	0	0	0	1	1
38	N	1	1	1	0	1	1	1	1	1	1	1	1	1	0	0	0	0	0	0	0	0	0	0	1	0	1	1	0	0	0	0	0	1	1	1	1	0	0	0	1	0	0	0	0	0	0	1	1
40	N	1	1	0	0	1	1	1	0	1	1	1	1	1	0	0	0	0	0	0	0	0	0	0	1	0	1	1	0	0	0	0	0	1	1	1	1	0	0	0	1	0	0	0	0	0	0	1	1
41	N	1	1	0	0	1	1	1	0	1	1	1	1	0	0	0	0	0	0	0	0	0	0	0	1	0	1	1	0	0	0	0	0	1	1	1	1	0	0	0	1	0	0	0	0	0	0	1	1
42	N	1	1	0	0	1	1	1	0	1	1	1	1	0	0	0	0	0	0	0	0	0	0	0	1	0	1	1	0	0	0	0	0	1	0	1	1	0	0	0	1	0	1	1	0	0	0	1	1
43	N	1	1	0	0	1	1	1	0	1	1	1	1	0	0	0	0	0	0	0	0	0	0	0	1	0	1	1	0	0	0	0	0	1	1	1	1	0	0	0	1	0	0	0	0	0	0	1	1
50	N	1	1	0	0	1	1	1	0	1	1	1	1	1	0	0	0	0	0	0	0	0	0	0	1	0	1	1	0	0	0	0	0	1	1	1	1	0	0	0	1	0	0	0	0	0	0	1	1
51	N	1	1	0	0	1	1	1	0	1	1	1	1	1	0	0	0	0	0	0	0	0	0	0	1	0	1	1	0	0	0	0	0	1	1	1	1	0	0	0	1	0	0	0	0	0	0	1	1
52	N	1	1	0	0	1	1	1	0	1	1	1	1	0	0	0	1	0	0	0	0	0	0	0	1	0	1	1	0	0	0	0	0	1	1	1	1	0	0	0	1	0	0	0	0	0	0	1	1
53	N	1	1	0	0	1	1	1	0	1	1	1	1	1	0	0	0	0	0	0	0	0	0	0	1	0	1	1	0	0	0	0	0	1	1	1	1	0	0	0	1	0	0	0	0	0	0	1	1
54	N	1	1	0	0	1	1	1	0	1	1	1	1	0	0	0	0	0	0	0	0	0	0	0	1	0	1	1	0	0	0	0	0	1	1	1	1	0	0	0	1	0	0	0	0	0	0	1	1
55	N	1	1	0	0	1	1	1	0	1	1	1	1	0	0	0	0	0	0	0	0	0	0	0	1	0	1	1	0	0	0	0	0	1	1	1	1	0	0	0	1	0	0	0	0	0	0	1	1
58	N	1	1	0	0	1	1	1	0	1	1	1	1	0	0	0	0	0	0	0	0	0	0	0	1	0	1	1	0	0	0	0	0	1	1	1	1	0	0	0	1	0	0	0	0	0	0	1	1
59	N	1	1	0	0	1	1	1	0	1	1	1	1	0	0	0	0	0	0	0	0	0	0	0	1	0	1	1	0	0	0	0	0	1	1	1	1	0	0	0	1	0	0	0	0	0	0	1	1
61	N	1	1	0	0	1	1	1	0	1	1	1	1	1	0	0	0	0	0	0	0	0	0	0	1	0	1	1	0	0	0	0	0	1	1	1	1	0	0	0	1	0	0	0	0	0	0	1	1
63	N	1	1	0	0	1	1	0	0	1	1	1	1	0	0	0	0	0	0	0	0	0	0	0	1	0	1	1	0	0	0	0	0	1	0	1	1	0	0	0	0	0	0	0	0	0	0	1	1
64	N	1	1	0	0	1	1	1	0	1	1	1	1	0	0	0	0	0	0	0	0	0	0	0	1	0	1	1	0	0	0	0	0	1	0	1	1	0	0	0	0	0	0	0	0	0	0	1	1
65	N	1	1	0	0	1	1	1	0	1	1	1	1	0	0	0	0	0	0	0	0	0	0	0	1	0	1	1	0	0	0	0	0	1	0	1	1	0	0	0	0	0	0	0	0	0	0	1	1
66	N	1	1	0	0	1	1	1	0	1	1	1	1	0	0	0	0	0	0	0	0	0	0	0	1	0	1	1	0	0	0	0	0	1	0	1	1	0	0	0	0	0	0	0	0	0	0	1	1
67	N	1	1	0	0	1	1	1	0	1	1	1	1	0	0	0	0	0	0	0	0	0	0	0	1	0	1	1	0	0	0	0	0	1	0	1	1	0	0	0	0	0	0	0	0	0	0	1	1
68	N	1	1	1	0	1	1	1	0	1	1	1	1	0	0	0	0	0	0	0	0	0	0	0	1	0	1	1	0	0	0	0	0	1	0	1	1	0	0	0	0	0	0	0	0	0	0	1	1
69	N	1	1	1	0	1	1	1	0	1	1	1	1	0	0	0	0	0	0	0	0	0	0	0	1	0	1	1	0	0	0	0	0	1	0	1	1	0	0	0	0	0	0	0	0	0	0	1	1
70	N	1	1	1	0	1	1	1	0	1	1	1	1	0	0	0	0	0	0	0	0	0	0	0	1	0	1	1	0	0	0	0	0	1	1	1	1	0	0	0	1	0	0	0	0	0	0	1	1
71	N	1	1	0	0	1	1	1	0	1	1	1	1	0	0	0	0	0	0	0	0	0	0	0	1	0	1	1	0	0	0	0	0	1	0	1	1	0	0	0	0	0	0	0	0	0	0	1	1
74	N	1	1	0	0	1	1	1	0	1	1	1	1	0	0	0	0	0	0	0	0	0	0	0	1	0	1	1	0	0	0	0	0	1	0	1	1	0	0	0	0	0	0	0	0	0	0	1	1
76	N	1	1	0	0	1	1	1	0	1	1	1	1	0	0	0	0	0	0	0	0	0	0	0	1	0	1	1	0	0	0	0	0	1	1	1	1	0	0	0	1	0	0	0	0	0	0	1	1
77	N	1	1	0	0	1	1	1	0	1	1	1	1	0	0	0	0	0	0	0	0	0	0	0	1	0	1	1	0	0	0	0	0	1	0	1	1	0	0	0	0	0	0	0	0	0	0	1	1
78	N	1	1	0	0	1	1	1	0	1	1	1	1	0	0	0	0	0	0	0	0	0	0	0	1	0	1	1	0	0	0	0	0	1	0	1	1	0	0	0	0	0	0	0	0	0	0	1	1
80	N	1	1	0	0	1	1	1	0	1	1	1	1	0	0	0	0	0	0	0	0	0	0	0	1	0	1	1	0	0	0	0	0	1	1	1	1	0	0	0	1	0	0	0	0	0	0	1	1
81	N	1	0	0	0	1	1	1	0	1	1	1	1	0	0	0	0	0	0	0	0	0	0	0	1	0	1	1	0	0	0	0	0	1	0	1	1	0	0	0	0	0	0	0	0	0	0	1	1
82	N	1	1	1	0	1	1	1	0	1	1	1	1	0	0	0	0	0	0	0	0	0	0	0	1	0	0	0	0	1	1	0	0	1	0	0	0	1	1	1	1	0	0	0	0	0	0	0	0
83	N	1	1	0	0	1	1	1	0	1	1	1	1	1	0	0	0	0	0	0	0	0	0	0	1	0	1	1	0	0	0	1	1	1	0	1	1	0	0	0	0	0	0	0	0	0	0	1	1
84	N	1	1	1	0	1	1	1	0	1	1	1	1	1	0	0	0	0	0	0	0	0	0	0	1	0	1	1	0	0	0	0	0	1	0	1	1	0	0	0	0	0	0	0	0	0	0	1	1
85	N	1	1	1	0	1	1	1	0	1	1	1	1	1	0	0	0	0	0	0	0	0	0	0	1	0	1	1	0	0	0	0	0	1	0	1	1	0	0	0	0	0	0	0	0	0	0	1	1
87	N	1	1	1	0	1	1	1	0	1	1	1	1	1	0	0	0	0	0	0	0	0	0	0	1	0	1	1	0	0	0	0	0	1	1	1	1	0	0	0	1	0	0	0	0	0	0	1	1
89	N	1	1	0	0	1	1	1	0	1	1	1	1	0	0	0	0	0	0	0	0	1	1	0	1	0	1	1	0	0	0	0	0	1	0	1	1	0	0	0	0	0	0	0	0	0	0	1	1
90	N	1	1	0	0	1	1	1	0	1	1	1	1	0	0	0	0	0	0	0	0	0	0	0	1	1	1	1	0	0	0	1	0	1	0	1	1	0	0	0	0	0	0	0	0	0	0	1	1
94	N	1	1	0	0	1	1	1	0	1	1	1	1	1	0	0	0	0	0	0	0	0	0	0	1	0	1	1	0	0	0	0	0	1	0	1	1	0	0	0	0	0	0	0	0	0	0	1	1
95	N	1	1	0	0	1	1	1	0	1	1	1	1	1	0	0	0	0	0	0	0	0	0	0	1	0	1	1	0	0	0	0	0	1	0	1	1	0	0	0	0	0	0	0	0	0	0	1	1
96	N	1	1	0	0	1	1	1	0	1	1	1	1	1	0	0	0	0	0	0	0	0	0	0	1	0	1	1	0	0	0	0	0	1	0	1	1	0	0	0	0	0	0	0	0	0	0	1	1
97	N	1	1	0	0	1	1	1	0	1	1	1	1	1	0	0	0	0	0	0	0	0	0	0	1	0	1	1	0	0	0	0	0	1	0	1	1	0	0	0	0	0	0	0	0	0	0	1	1
106	N	1	1	1	1	1	1	1	1	1	1	1	1	1	1	1	0	0	0	0	0	0	0	0	1	0	0	1	0	1	1	1	0	1	0	0	1	1	1	1	1	0	0	0	1	1	1	0	0
107	N	1	1	1	0	1	1	1	1	1	1	1	1	1	1	1	0	0	0	0	0	0	0	0	1	0	0	0	0	1	1	0	0	1	0	0	1	1	1	1	1	0	0	0	1	1	1	0	0
110	N	1	1	0	0	1	1	1	0	1	1	1	1	0	0	0	1	0	0	0	0	0	0	0	1	0	1	1	0	0	0	0	0	1	1	1	1	0	0	0	1	0	0	0	0	0	0	1	1
113	N	1	1	0	0	1	1	1	0	1	1	1	1	0	0	0	1	1	0	0	0	0	0	0	1	0	1	1	0	0	0	0	0	1	1	1	1	0	0	0	1	0	0	0	0	0	0	1	1
117	N	1	1	0	0	1	1	1	1	1	1	1	1	0	0	0	0	0	0	0	0	0	0	0	1	0	1	1	0	0	0	0	0	1	1	1	1	0	0	0	1	1	0	0	0	1	0	1	1
118	N	1	1	0	0	1	1	1	0	1	1	1	1	1	0	0	0	0	0	0	0	0	0	0	0	0	0	0	0	0	0	0	0	1	1	1	1	0	0	0	1	0	0	0	0	0	0	1	1
119	N	1	1	0	0	1	1	1	0	1	1	1	1	0	0	0	0	0	0	0	0	0	0	0	0	0	0	0	0	0	0	0	0	1	1	1	1	0	0	0	1	0	0	0	0	0	0	1	1
[truncated: 338 more columns]

## Sheet: Freq
pubchem	SMARTS	No. of all positive	No.positive frag	No. of all negative	No.negative frag	Frequency in positive	Frequency in negative
FP100		62		67		/	/
FP101		62		67		/	/
FP102		62		67		/	/
FP103		62		67		/	/
FP104		62		67		/	/
FP105		62		67		/	/
FP106		62		67		/	/
FP107		62		67		/	/
FP108		62		67		/	/
FP109		62		67		/	/
FP110		62		67		/	/
FP111		62		67		/	/
FP112		62		67		/	/
FP113		62		67		/	/
FP114		62		67		/	/
FP115		62		67		/	/
FP116		62		67		/	/
FP117		62		67		/	/
FP118		62		67		/	/
FP119		62		67		/	/
FP120		62		67		/	/
FP121		62		67		/	/
FP122		62		67		/	/
FP123		62		67		/	/
FP124		62		67		/	/
FP125		62		67		/	/
FP126		62		67		/	/
FP127		62		67		/	/
FP128		62		67		/	/
FP13		62		67		/	/
FP131		62		67		/	/
FP132		62		67		/	/
FP134		62		67		/	/
FP135		62		67		/	/
FP136		62		67		/	/
FP137		62		67		/	/
FP138		62		67		/	/
FP139		62		67		/	/
FP140		62		67		/	/
FP141		62		67		/	/
FP142		62		67		/	/
FP151		62		67		/	/
FP152		62		67		/	/
FP154		62		67		/	/
FP155		62		67		/	/
FP156		62		67		/	/
FP157		62		67		/	/
FP158		62		67		/	/
FP159		62		67		/	/
FP160		62		67		/	/
FP161		62		67		/	/
FP162		62		67		/	/
FP163		62		67		/	/
FP164		62		67		/	/
FP165		62		67		/	/
FP166		62		67		/	/
FP167		62		67		/	/
FP168		62		67		/	/
FP169		62		67		/	/
FP17		62		67		/	/
FP170		62		67		/	/
FP171		62		67		/	/
FP172		62		67		/	/
FP173		62		67		/	/
FP174		62		67		/	/
FP175		62		67		/	/
FP176		62		67		/	/
FP177		62		67		/	/
FP190		62		67		/	/
FP191		62		67		/	/
FP193		62		67		/	/
FP194		62		67		/	/
FP195		62		67		/	/
FP196		62		67		/	/
FP197		62		67		/	/
FP198		62		67		/	/
FP200		62		67		/	/
FP201		62		67		/	/
FP202		62		67		/	/
FP203		62		67		/	/
FP204		62		67		/	/
FP205		62		67		/	/
FP206		62		67		/	/
FP207		62		67		/	/
FP208		62		67		/	/
FP209		62		67		/	/
FP210		62		67		/	/
FP211		62		67		/	/
FP212		62		67		/	/
FP213		62		67		/	/
FP214		62		67		/	/
FP215		62		67		/	/
FP216		62		67		/	/
FP217		62		67		/	/
FP218		62		67		/	/
FP219		62		67		/	/
FP22		62		67		/	/
FP220		62		67		/	/
FP221		62		67		/	/
FP222		62		67		/	/
FP223		62		67		/	/
FP224		62		67		/	/
FP225		62		67		/	/
FP226		62		67		/	/
FP227		62		67		/	/
FP228		62		67		/	/
FP229		62		67		/	/
FP230		62		67		/	/
FP231		62		67		/	/
FP232		62		67		/	/
FP233		62		67		/	/
FP234		62		67		/	/
FP235		62		67		/	/
FP236		62		67		/	/
FP237		62		67		/	/
FP238		62		67		/	/
FP239		62		67		/	/
FP240		62		67		/	/
FP241		62		67		/	/
FP242		62		67		/	/
FP243		62		67		/	/
FP244		62		67		/	/
FP245		62		67		/	/
FP246		62		67		/	/
FP247		62		67		/	/
FP248		62		67		/	/
FP249		62		67		/	/
FP25		62		67		/	/
FP250		62		67		/	/
FP251		62		67		/	/
FP252		62		67		/	/
FP253		62		67		/	/
FP254		62		67		/	/
FP26		62		67		/	/
FP262		62		67		/	/
FP263		62		67		/	/
FP264		62		67		/	/
FP265		62		67		/	/
FP266		62		67		/	/
FP267		62		67		/	/
FP268		62		67		/	/
FP269		62		67		/	/
FP27		62		67		/	/
FP270		62		67		/	/
FP271		62		67		/	/
FP272		62		67		/	/
FP273		62		67		/	/
FP274		62		67		/	/
FP275		62		67		/	/
FP276		62		67		/	/
FP277		62		67		/	/
FP278		62		67		/	/
FP279		62		67		/	/
FP28		62		67		/	/
FP280		62		67		/	/
FP281		62		67		/	/
FP282		62		67		/	/
FP288		62		67		/	/
FP289		62		67		/	/
FP29		62		67		/	/
FP290		62		67		/	/
FP291		62		67		/	/
FP292		62		67		/	/
FP295		62		67		/	/
FP296		62		67		/	/
FP298		62		67		/	/
FP30		62		67		/	/
FP302		62		67		/	/
FP303		62		67		/	/
FP304		62		67		/	/
FP305		62		67		/	/
FP306		62		67		/	/
FP307		62		67		/	/
FP309		62		67		/	/
FP31		62		67		/	/
FP310		62		67		/	/
FP311		62		67		/	/
FP312		62		67		/	/
FP313		62		67		/	/
FP314		62		67		/	/
FP315		62		67		/	/
FP316		62		67		/	/
FP317		62		67		/	/
FP318		62		67		/	/
FP319		62		67		/	/
FP32		62		67		/	/
FP320		62		67		/	/
FP321		62		67		/	/
FP322		62		67		/	/
FP323		62		67		/	/
FP324		62		67		/	/
FP325		62		67		/	/
FP326		62		67		/	/
FP329		62		67		/	/
FP337		62		67		/	/
FP34		62		67		/	/
FP348		62		67		/	/
FP35		62		67		/	/
FP350		62		67		/	/
FP354		62		67		/	/
FP36		62		67		/	/
FP360		62		67		/	/
FP369		62		67		/	/
FP38		62		67		/	/
FP39		62		67		/	/
FP4		62		67		/	/
FP40		62		67		/	/
FP402		62		67		/	/
FP404		62		67		/	/
FP407		62		67		/	/
FP408		62		67		/	/
FP409		62		67		/	/
FP41		62		67		/	/
FP410		62		67		/	/
FP411		62		67		/	/
FP413		62		67		/	/
FP414		62		67		/	/
FP415		62		67		/	/
FP42		62		67		/	/
FP424		62		67		/	/
FP425		62		67		/	/
FP426		62		67		/	/
FP433		62		67		/	/
FP44		62		67		/	/
FP444		62		67		/	/
FP45		62		67		/	/
FP456		62		67		/	/
FP457		62		67		/	/
FP458		62		67		/	/
FP459		62		67		/	/
FP46		62		67		/	/
FP460		62		67		/	/
FP463		62		67		/	/
FP465		62		67		/	/
FP466		62		67		/	/
FP467		62		67		/	/
FP468		62		67		/	/
FP469		62		67		/	/
FP47		62		67		/	/
FP474		62		67		/	/
FP477		62		67		/	/
FP478		62		67		/	/
FP479		62		67		/	/
FP48		62		67		/	/
FP481		62		67		/	/
FP483		62		67		/	/
FP486		62		67		/	/
FP49		62		67		/	/
FP492		62		67		/	/
FP496		62		67		/	/
FP5		62		67		/	/
FP50		62		67		/	/
FP505		62		67		/	/
FP508		62		67		/	/
FP51		62		67		/	/
FP510		62		67		/	/
FP511		62		67		/	/
FP512		62		67		/	/
FP518		62		67		/	/
FP52		62		67		/	/
FP522		62		67		/	/
FP525		62		67		/	/
FP526		62		67		/	/
FP529		62		67		/	/
FP53		62		67		/	/
FP534		62		67		/	/
FP54		62		67		/	/
FP544		62		67		/	/
FP55		62		67		/	/
FP56		62		67		/	/
FP561		62		67		/	/
FP562		62		67		/	/
FP568		62		67		/	/
FP57		62		67		/	/
FP575		62		67		/	/
FP58		62		67		/	/
FP583		62		67		/	/
FP587		62		67		/	/
FP588		62		67		/	/
FP59		62		67		/	/
FP590		62		67		/	/
FP6		62		67		/	/
FP60		62		67		/	/
FP609		62		67		/	/
FP61		62		67		/	/
FP616		62		67		/	/
FP62		62		67		/	/
FP622		62		67		/	/
FP625		62		67		/	/
FP627		62		67		/	/
FP63		62		67		/	/
FP630		62		67		/	/
FP631		62		67		/	/
FP635		62		67		/	/
FP64		62		67		/	/
FP644		62		67		/	/
FP65		62		67		/	/
FP650		62		67		/	/
FP653		62		67		/	/
FP66		62		67		/	/
FP669		62		67		/	/
FP67		62		67		/	/
FP676		62		67		/	/
FP68		62		67		/	/
FP685		62		67		/	/
FP687		62		67		/	/
FP69		62		67		/	/
FP694		62		67		/	/
FP695		62		67		/	/
FP7		62		67		/	/
FP70		62		67		/	/
FP703		62		67		/	/
FP706		62		67		/	/
FP707		62		67		/	/
FP71		62		67		/	/
FP711		62		67		/	/
FP715		62		67		/	/
FP719		62		67		/	/
FP72		62		67		/	/
FP720		62		67		/	/
FP721		62		67		/	/
FP722		62		67		/	/
FP723		62		67		/	/
FP724		62		67		/	/
FP725		62		67		/	/
FP726		62		67		/	/
FP727		62		67		/	/
FP728		62		67		/	/
FP729		62		67		/	/
FP73		62		67		/	/
FP730		62		67		/	/
FP731		62		67		/	/
FP732		62		67		/	/
FP733		62		67		/	/
FP735		62		67		/	/
FP736		62		67		/	/
FP738		62		67		/	/
FP739		62		67		/	/
FP74		62		67		/	/
FP740		62		67		/	/
FP741		62		67		/	/
FP742		62		67		/	/
FP743		62		67		/	/
FP744		62		67		/	/
FP745		62		67		/	/
FP746		62		67		/	/
FP747		62		67		/	/
FP748		62		67		/	/
FP749		62		67		/	/
FP75		62		67		/	/
FP750		62		67		/	/
FP751		62		67		/	/
FP752		62		67		/	/
FP753		62		67		/	/
FP754		62		67		/	/
FP756		62		67		/	/
FP757		62		67		/	/
FP758		62		67		/	/
FP759		62		67		/	/
FP76		62		67		/	/
FP760		62		67		/	/
FP761		62		67		/	/
FP762		62		67		/	/
FP764		62		67		/	/
FP765		62		67		/	/
FP767		62		67		/	/
FP768		62		67		/	/
FP769		62		67		/	/
FP77		62		67		/	/
FP770		62		67		/	/
FP771		62		67		/	/
FP772		62		67		/	/
FP773		62		67		/	/
FP774		62		67		/	/
FP775		62		67		/	/
FP778		62		67		/	/
FP78		62		67		/	/
FP782		62		67		/	/
FP783		62		67		/	/
FP784		62		67		/	/
FP785		62		67		/	/
FP786		62		67		/	/
FP787		62		67		/	/
FP788		62		67		/	/
FP789		62		67		/	/
FP79		62		67		/	/
FP790		62		67		/	/
FP791		62		67		/	/
FP792		62		67		/	/
FP793		62		67		/	/
FP794		62		67		/	/
FP795		62		67		/	/
FP796		62		67		/	/
FP798		62		67		/	/
FP799		62		67		/	/
FP8		62		67		/	/
FP80		62		67		/	/
FP801		62		67		/	/
FP802		62		67		/	/
FP803		62		67		/	/
FP804		62		67		/	/
FP805		62		67		/	/
FP806		62		67		/	/
FP807		62		67		/	/
FP808		62		67		/	/
FP809		62		67		/	/
FP81		62		67		/	/
FP810		62		67		/	/
FP811		62		67		/	/
FP812		62		67		/	/
FP813		62		67		/	/
FP814		62		67		/	/
FP815		62		67		/	/
FP816		62		67		/	/
FP817		62		67		/	/
FP819		62		67		/	/
FP82		62		67		/	/
FP820		62		67		/	/
FP821		62		67		/	/
FP822		62		67		/	/
FP823		62		67		/	/
FP824		62		67		/	/
FP825		62		67		/	/
FP827		62		67		/	/
FP828		62		67		/	/
FP829		62		67		/	/
FP83		62		67		/	/
FP830		62		67		/	/
FP831		62		67		/	/
FP832		62		67		/	/
FP833		62		67		/	/
FP834		62		67		/	/
FP835		62		67		/	/
FP836		62		67		/	/
FP837		62		67		/	/
FP838		62		67		/	/
FP839		62		67		/	/
FP84		62		67		/	/
FP840		62		67		/	/
FP841		62		67		/	/
FP842		62		67		/	/
FP843		62		67		/	/
FP844		62		67		/	/
FP845		62		67		/	/
FP846		62		67		/	/
FP847		62		67		/	/
FP848		62		67		/	/
FP849		62		67		/	/
FP85		62		67		/	/
FP850		62		67		/	/
FP851		62		67		/	/
FP852		62		67		/	/
FP853		62		67		/	/
FP854		62		67		/	/
FP855		62		67		/	/
FP856		62		67		/	/
FP857		62		67		/	/
FP858		62		67		/	/
FP859		62		67		/	/
FP86		62		67		/	/
FP860		62		67		/	/
FP861		62		67		/	/
FP862		62		67		/	/
FP863		62		67		/	/
FP864		62		67		/	/
FP865		62		67		/	/
FP866		62		67		/	/
FP867		62		67		/	/
FP868		62		67		/	/
FP869		62		67		/	/
FP87		62		67		/	/
FP870		62		67		/	/
FP871		62		67		/	/
FP872		62		67		/	/
FP873		62		67		/	/
FP874		62		67		/	/
FP875		62		67		/	/
FP876		62		67		/	/
FP877		62		67		/	/
FP878		62		67		/	/
FP879		62		67		/	/
FP88		62		67		/	/
FP880		62		67		/	/
FP89		62		67		/	/
FP90		62		67		/	/
FP91		62		67		/	/
FP92		62		67		/	/
FP93		62		67		/	/
FP94		62		67		/	/
FP95		62		67		/	/
FP96		62		67		/	/
FP97		62		67		/	/
FP98		62		67		/	/
FP99		62		67		/	/
FP133		62	1	67	0	2.08065	0
FP147		62	1	67	0	2.08065	0
FP297		62	11	67	0	2.08065	0
FP300		62	1	67		2.08065	0
FP327		62	10	67	0	2.08065	0
FP328		62	10	67	0	2.08065	0
FP330		62	10	67	0	2.08065	0
FP331		62	1	67	0	2.08065	0
FP334		62	1	67	0	2.08065	0
FP394		62	1	67		2.08065	0
FP398		62	1	67	0	2.08065	0
FP421		62	9	67	0	2.08065	0
FP422		62	1	67	0	2.08065	0
FP43		62	11	67	0	2.08065	0
FP436		62	1	67	0	2.08065	0
FP448		62	1	67	0	2.08065	0
FP471		62	9	67	0	2.08065	0
FP480		62	9	67	0	2.08065	0
FP509		62	9	67	0	2.08065	0
FP513		62	9	67	0	2.08065	0
FP515		62	1	67	0	2.08065	0
FP517		62	1	67	0	2.08065	0
FP532		62	9	67	0	2.08065	0
FP554		62	9	67	0	2.08065	0
FP597		62	1	67	0	2.08065	0
FP623		62	1	67	0	2.08065	0
FP645		62	1	67	0	2.08065	0
FP646		62	1	67	0	2.08065	0
FP670		62	9	67	0	2.08065	0
FP671		62	1	67	0	2.08065	0
FP672		62	1	67	0	2.08065	0
FP675		62	1	67	0	2.08065	0
FP699		62	11	67	0	2.08065	0
FP704		62	1	67	0	2.08065	0
FP718		62	1	67	0	2.08065	0
FP776		62	11	67	0	2.08065	0
FP781		62	1	67	0	2.08065	0
FP188		62	13	67	1	1.93203	0.137527
FP648		62	12	67	1	1.9206	0.148106
FP260		62	10	67	1	1.8915	0.175034
FP713		62	10	67	1	1.8915	0.175034
FP697		62	9	67	1	1.87258	0.192537
FP372		62	7	67	1	1.82056	0.240672
FP435		62	7	67	1	1.82056	0.240672
FP445		62	7	67	1	1.82056	0.240672
FP576		62	7	67	1	1.82056	0.240672
FP187		62	6	67	1	1.78341	0.275053
FP364		62	6	67	1	1.78341	0.275053
FP577		62	6	67	1	1.78341	0.275053
FP734		62	5	67	1	1.73387	0.320896
FP797		62	5	67	1	1.73387	0.320896
FP23		62	9	67	2	1.70235	0.350068
FP455		62	9	67	2	1.70235	0.350068
FP514		62	9	67	2	1.70235	0.350068
FP3		62	4	67	1	1.66452	0.385075
FP347		62	8	67	2	1.66452	0.385075
FP367		62	8	67	2	1.66452	0.385075
FP649		62	12	67	3	1.66452	0.385075
FP700		62	8	67	2	1.66452	0.385075
FP701		62	8	67	2	1.66452	0.385075
FP24		62	3	67	1	1.56048	0.481343
FP287		62	9	67	3	1.56048	0.481343
FP293		62	9	67	3	1.56048	0.481343
FP301		62	12	67	4	1.56048	0.481343
FP33		62	9	67	3	1.56048	0.481343
FP349		62	9	67	3	1.56048	0.481343
FP353		62	9	67	3	1.56048	0.481343
FP363		62	3	67	1	1.56048	0.481343
FP368		62	9	67	3	1.56048	0.481343
FP383		62	9	67	3	1.56048	0.481343
FP395		62	12	67	4	1.56048	0.481343
FP412		62	9	67	3	1.56048	0.481343
FP423		62	12	67	4	1.56048	0.481343
FP454		62	12	67	4	1.56048	0.481343
FP500		62	9	67	3	1.56048	0.481343
FP507		62	9	67	3	1.56048	0.481343
FP531		62	9	67	3	1.56048	0.481343
FP539		62	9	67	3	1.56048	0.481343
FP558		62	12	67	4	1.56048	0.481343
FP586		62	9	67	3	1.56048	0.481343
FP658		62	9	67	3	1.56048	0.481343
FP153		62	10	67	4	1.48618	0.550107
FP401		62	9	67	4	1.44045	0.592423
FP663		62	11	67	5	1.43044	0.601679
FP150		62	12	67	6	1.3871	0.641791
FP186		62	2	67	1	1.3871	0.641791
FP20		62	10	67	5	1.3871	0.641791
FP261		62	2	67	1	1.3871	0.641791
FP385		62	2	67	1	1.3871	0.641791
FP661		62	8	67	4	1.3871	0.641791
FP690		62	10	67	5	1.3871	0.641791
FP683		62	15	67	8	1.35694	0.669695
FP600		62	7	67	4	1.32405	0.700136
FP665		62	7	67	4	1.32405	0.700136
FP619		62	62	67	36	1.31633	0.70728
FP639		62	10	67	6	1.3004	0.722015
FP574		62	58	67	36	1.2838	0.737377
FP592		62	17	67	11	1.26325	0.756397
FP655		62	58	67	38	1.25706	0.762127
FP633		62	9	67	6	1.24839	0.770149
FP681		62	9	67	6	1.24839	0.770149
FP641		62	58	67	39	1.2441	0.774119
FP640		62	61	67	43	1.22038	0.796068
FP524		62	62	67	44	1.21698	0.799211
FP660		62	62	67	44	1.21698	0.799211
FP678		62	62	67	44	1.21698	0.799211
FP502		62	7	67	5	1.21371	0.802239
FP546		62	7	67	5	1.21371	0.802239
FP370		62	58	67	42	1.20677	0.808657
FP371		62	58	67	42	1.20677	0.808657
FP470		62	58	67	42	1.20677	0.808657
FP520		62	58	67	42	1.20677	0.808657
FP552		62	58	67	42	1.20677	0.808657
FP564		62	58	67	42	1.20677	0.808657
FP570		62	58	67	42	1.20677	0.808657
FP578		62	58	67	42	1.20677	0.808657
FP584		62	58	67	42	1.20677	0.808657
FP595		62	58	67	42	1.20677	0.808657
FP603		62	58	67	42	1.20677	0.808657
FP608		62	58	67	42	1.20677	0.808657
FP634		62	58	67	42	1.20677	0.808657
FP664		62	58	67	42	1.20677	0.808657
FP668		62	58	67	42	1.20677	0.808657
FP677		62	58	67	42	1.20677	0.808657
FP434		62	62	67	45	1.20561	0.809736
FP490		62	62	67	46	1.19444	0.820066
FP556		62	62	67	46	1.19444	0.820066
FP563		62	8	67	6	1.18894	0.82516
FP607		62	8	67	6	1.18894	0.82516
FP610		62	8	67	6	1.18894	0.82516
FP185		62	58	67	44	1.18311	0.830553
FP446		62	62	67	48	1.17273	0.840163
FP599		62	62	67	48	1.17273	0.840163
FP698		62	49	67	38	1.17186	0.840968
FP689		62	54	67	42	1.17036	0.842351
FP680		62	59	67	46	1.16912	0.843497
FP582		62	62	67	49	1.16216	0.849939
FP12		62	15	67	12	1.15591	0.855721
FP691		62	5	67	4	1.15591	0.855721
FP567		62	11	67	9	1.14435	0.866418
FP617		62	11	67	9	1.14435	0.866418
FP662		62	11	67	9	1.14435	0.866418
FP430		62	52	67	43	1.13888	0.871485
FP356		62	48	67	40	1.1349	0.87517
FP618		62	49	67	42	1.12035	0.888634
FP656		62	21	67	18	1.12035	0.888634
FP688		62	49	67	42	1.12035	0.888634
FP679		62	54	67	47	1.11242	0.895966
FP637		62	62	67	54	1.11207	0.896294
FP259		62	41	67	37	1.09367	0.913318
FP345		62	22	67	20	1.08986	0.916844
FP710		62	47	67	43	1.08656	0.9199
FP571		62	12	67	11	1.08555	0.920831
FP516		62	49	67	45	1.08459	0.921721
FP179		62	43	67	40	1.07792	0.927891
FP709		62	46	67	43	1.07539	0.930236
FP333		62	52	67	49	1.07122	0.934092
FP708		62	49	67	47	1.062	0.942631
FP129		62	1	67	1	1.04032	0.962687
FP192		62	3	67	3	1.04032	0.962687
FP339		62	11	67	11	1.04032	0.962687
FP346		62	62	67	62	1.04032	0.962687
FP362		62	1	67	1	1.04032	0.962687
FP419		62	1	67	1	1.04032	0.962687
FP429		62	1	67	1	1.04032	0.962687
FP493		62	1	67	1	1.04032	0.962687
FP501		62	1	67	1	1.04032	0.962687
FP503		62	1	67	1	1.04032	0.962687
FP553		62	1	67	1	1.04032	0.962687
FP573		62	62	67	62	1.04032	0.962687
FP591		62	1	67	1	1.04032	0.962687
FP594		62	62	67	62	1.04032	0.962687
FP598		62	1	67	1	1.04032	0.962687
FP604		62	62	67	62	1.04032	0.962687
FP666		62	62	67	62	1.04032	0.962687
FP667		62	1	67	1	1.04032	0.962687
FP682		62	6	67	6	1.04032	0.962687
FP702		62	4	67	4	1.04032	0.962687
FP717		62	1	67	1	1.04032	0.962687
FP366		62	62	67	63	1.032	0.970388
FP612		62	61	67	62	1.03186	0.970513
FP255		62	62	67	64	1.02381	0.977967
FP405		62	62	67	64	1.02381	0.977967
FP614		62	61	67	63	1.02354	0.978214
FP476		62	60	67	62	1.02327	0.978468
FP498		62	60	67	62	1.02327	0.978468
FP620		62	59	67	61	1.02298	0.978731
FP632		62	59	67	61	1.02298	0.978731
FP1		62	62	67	65	1.01575	0.985427
FP11		62	62	67	65	1.01575	0.985427
FP18		62	62	67	65	1.01575	0.985427
FP286		62	62	67	65	1.01575	0.985427
FP352		62	62	67	65	1.01575	0.985427
FP256		62	61	67	64	1.01535	0.985791
FP180		62	60	67	63	1.01495	0.986167
FP381		62	59	67	62	1.01453	0.986555
FP541		62	59	67	62	1.01453	0.986555
FP565		62	59	67	62	1.01453	0.986555
FP589		62	59	67	62	1.01453	0.986555
FP615		62	59	67	62	1.01453	0.986555
FP626		62	59	67	62	1.01453	0.986555
FP652		62	59	67	62	1.01453	0.986555
FP543		62	58	67	61	1.0141	0.986956
FP344		62	62	67	66	1.00781	0.992771
FP355		62	62	67	66	1.00781	0.992771
FP384		62	62	67	66	1.00781	0.992771
FP181		62	61	67	65	1.0073	0.993248
FP257		62	60	67	64	1.00676	0.993741
FP638		62	60	67	64	1.00676	0.993741
FP566		62	59	67	63	1.00621	0.99425
FP19		62	28	67	30	1.00445	0.995883
FP0		62	62	67	67	1	1
FP10		62	62	67	67	1	1
FP14		62	62	67	67	1	1
FP15		62	62	67	67	1	1
FP16		62	62	67	67	1	1
FP178		62	62	67	67	1	1
FP283		62	62	67	67	1	1
FP284		62	62	67	67	1	1
FP285		62	62	67	67	1	1
FP299		62	62	67	67	1	1
FP332		62	62	67	67	1	1
FP375		62	62	67	67	1	1
FP390		62	62	67	67	1	1
FP393		62	62	67	67	1	1
FP416		62	62	67	67	1	1
FP418		62	62	67	67	1	1
FP441		62	62	67	67	1	1
FP450		62	62	67	67	1	1
FP453		62	62	67	67	1	1
FP487		62	62	67	67	1	1
FP9		62	62	67	67	1	1
FP560		62	61	67	66	0.999365	1.00059
FP351		62	61	67	67	0.991557	1.00781
FP519		62	61	67	67	0.991557	1.00781
FP340		62	60	67	66	0.990783	1.00853
FP379		62	60	67	66	0.990783	1.00853
FP389		62	60	67	66	0.990783	1.00853
FP396		62	60	67	66	0.990783	1.00853
FP403		62	60	67	66	0.990783	1.00853
FP449		62	60	67	66	0.990783	1.00853
FP464		62	60	67	66	0.990783	1.00853
FP484		62	60	67	66	0.990783	1.00853
FP504		62	60	67	66	0.990783	1.00853
FP569		62	60	67	66	0.990783	1.00853
FP572		62	60	67	66	0.990783	1.00853
FP636		62	60	67	66	0.990783	1.00853
FP654		62	60	67	66	0.990783	1.00853
FP437		62	59	67	65	0.989984	1.00927
FP530		62	59	67	65	0.989984	1.00927
FP555		62	59	67	65	0.989984	1.00927
FP601		62	59	67	65	0.989984	1.00927
FP621		62	59	67	65	0.989984	1.00927
FP377		62	58	67	64	0.989159	1.01003
FP380		62	9	67	10	0.985569	1.01335
FP442		62	60	67	67	0.982982	1.01575
FP538		62	60	67	67	0.982982	1.01575
FP596		62	60	67	67	0.982982	1.01575
FP613		62	60	67	67	0.982982	1.01575
FP358		62	59	67	66	0.982065	1.0166
FP376		62	59	67	66	0.982065	1.0166
FP387		62	59	67	66	0.982065	1.0166
FP472		62	59	67	66	0.982065	1.0166
FP482		62	59	67	66	0.982065	1.0166
FP495		62	59	67	66	0.982065	1.0166
FP506		62	59	67	66	0.982065	1.0166
FP523		62	59	67	66	0.982065	1.0166
FP545		62	59	67	66	0.982065	1.0166
FP549		62	59	67	66	0.982065	1.0166
FP585		62	59	67	66	0.982065	1.0166
FP593		62	59	67	66	0.982065	1.0166
FP611		62	59	67	66	0.982065	1.0166
FP657		62	59	67	66	0.982065	1.0166
FP674		62	59	67	66	0.982065	1.0166
FP499		62	58	67	65	0.981117	1.01747
FP547		62	58	67	65	0.981117	1.01747
FP628		62	58	67	66	0.973205	1.0248
FP696		62	7	67	8	0.970968	1.02687
FP378		62	57	67	66	0.964201	1.03313
FP438		62	57	67	67	0.956426	1.04032
FP308		62	13	67	16	0.932703	1.06227
FP406		62	13	67	16	0.932703	1.06227
FP258		62	49	67	61	0.926833	1.06771
FP712		62	4	67	5	0.924731	1.06965
FP2		62	15	67	19	0.917932	1.07594
FP391		62	15	67	19	0.917932	1.07594
FP397		62	14	67	18	0.910282	1.08302
FP461		62	46	67	60	0.902921	1.08983
FP659		62	46	67	61	0.894483	1.09764
FP497		62	45	67	60	0.891705	1.10021
FP357		62	47	67	64	0.880994	1.11013
FP365		62	47	67	64	0.880994	1.11013
FP431		62	47	67	64	0.880994	1.11013
FP146		62	46	67	63	0.87807	1.11283
FP145		62	45	67	62	0.875038	1.11564
FP143		62	47	67	65	0.873128	1.1174
FP447		62	46	67	64	0.870088	1.12022
FP540		62	46	67	64	0.870088	1.12022
FP359		62	45	67	63	0.866935	1.12313
FP373		62	45	67	63	0.866935	1.12313
FP386		62	45	67	63	0.866935	1.12313
FP388		62	45	67	63	0.866935	1.12313
FP491		62	45	67	63	0.866935	1.12313
FP521		62	45	67	63	0.866935	1.12313
FP485		62	45	67	64	0.858982	1.13049
FP399		62	31	67	46	0.837662	1.15022
FP400		62	31	67	46	0.837662	1.15022
FP488		62	31	67	46	0.837662	1.15022
FP527		62	31	67	46	0.837662	1.15022
FP148		62	2	67	3	0.832258	1.15522
FP149		62	2	67	3	0.832258	1.15522
FP182		62	2	67	3	0.832258	1.15522
FP392		62	32	67	51	0.802176	1.18306
FP341		62	11	67	19	0.762903	1.2194
FP528		62	27	67	48	0.749032	1.23224
FP183		62	2	67	4	0.693548	1.28358
FP184		62	2	67	4	0.693548	1.28358
FP294		62	1	67	2	0.693548	1.28358
FP338		62	1	67	2	0.693548	1.28358
FP342		62	1	67	2	0.693548	1.28358
FP37		62	1	67	2	0.693548	1.28358
FP550		62	1	67	2	0.693548	1.28358
FP559		62	2	67	4	0.693548	1.28358
FP579		62	1	67	2	0.693548	1.28358
FP684		62	1	67	2	0.693548	1.28358
FP692		62	1	67	2	0.693548	1.28358
FP374		62	13	67	33	0.588008	1.38125
FP535		62	2	67	6	0.520161	1.44403
FP557		62	1	67	3	0.520161	1.44403
FP606		62	1	67	3	0.520161	1.44403
FP647		62	1	67	3	0.520161	1.44403
FP651		62	1	67	3	0.520161	1.44403
FP335		62	2	67	7	0.462366	1.49751
FP643		62	2	67	8	0.416129	1.5403
FP420		62	3	67	15	0.346774	1.60448
FP439		62	1	67	5	0.346774	1.60448
FP443		62	3	67	15	0.346774	1.60448
FP451		62	1	67	5	0.346774	1.60448
FP755		62	1	67	5	0.346774	1.60448
FP818		62	1	67	5	0.346774	1.60448
FP440		62	1	67	6	0.297235	1.65032
FP452		62	1	67	6	0.297235	1.65032
FP130		62	0	67	1	0	1.92537
FP144		62	0	67	1	0	1.92537
FP189		62	0	67	2	0	1.92537
FP199		62	0	67	2	0	1.92537
FP21		62	0	67	2	0	1.92537
FP336		62	0	67	1	0	1.92537
FP343		62	0	67	1	0	1.92537
FP361		62	0	67	1	0	1.92537
FP382		62	0	67	3	0	1.92537
FP417		62	0	67	1	0	1.92537
FP427		62	0	67	1	0	1.92537
FP428		62	0	67	1	0	1.92537
FP432		62	0	67	4	0	1.92537
FP462		62	0	67	6	0	1.92537
FP473		62	0	67	3	0	1.92537
FP475		62	0	67	3	0	1.92537
FP489		62	0	67	3	0	1.92537
FP494		62	0	67	1	0	1.92537
FP533		62	0	67	3	0	1.92537
FP536		62	0	67	7	0	1.92537
FP537		62	0	67	6	0	1.92537
FP542		62	0	67	4	0	1.92537
FP548		62	0	67	62	0	1.92537
FP551		62	0	67	1	0	1.92537
FP580		62	0	67	1	0	1.92537
FP581		62	0	67	2	0	1.92537
FP602		62	0	67	7	0	1.92537
FP605		62	0	67	6	0	1.92537
FP624		62	0	67	1	0	1.92537
FP629		62	0	67	3	0	1.92537
FP642		62	0	67	2	0	1.92537
FP673		62	0	67	1	0	1.92537
FP686		62	0	67	2	0	1.92537
FP693		62	0	67	2	0	1.92537
FP705		62	0	67	2	0	1.92537
FP714		62	0	67	2	0	1.92537
FP716		62	0	67	1	0	1.92537
FP737		62	0	67	2	0	1.92537
FP763		62	0	67	2	0	1.92537
FP776		62	0	67	1	0	1.92537
FP777		62	0	67	2	0	1.92537
FP779		62	0	67	1	0	1.92537
FP780		62	0	67	1	0	1.92537
FP800		62	0	67	2	0	1.92537
FP826		62	0	67	2	0	1.92537

## Sheet: IG values
#		Info. gain	Gain ratio
PubchemFP619	2	0.278264	0.349773
PubchemFP678	2	0.194386	0.287412
PubchemFP660	2	0.194386	0.287412
PubchemFP524	2	0.194386	0.287412
PubchemFP434	2	0.184626	0.280184
PubchemFP556	2	0.17501	0.273051
PubchemFP490	2	0.17501	0.273051
PubchemFP640	2	0.163267	0.230165
PubchemFP574	2	0.160188	0.189942
PubchemFP599	2	0.156194	0.259024
PubchemFP446	2	0.156194	0.259024
PubchemFP582	2	0.146984	0.252109
PubchemFP655	2	0.141894	0.172965
PubchemFP641	2	0.133086	0.164672
PubchemFP677	2	0.107982	0.140447
PubchemFP668	2	0.107982	0.140447
PubchemFP664	2	0.107982	0.140447
PubchemFP634	2	0.107982	0.140447
PubchemFP608	2	0.107982	0.140447
PubchemFP603	2	0.107982	0.140447
PubchemFP595	2	0.107982	0.140447
PubchemFP584	2	0.107982	0.140447
PubchemFP578	2	0.107982	0.140447
PubchemFP570	2	0.107982	0.140447
PubchemFP564	2	0.107982	0.140447
PubchemFP552	2	0.107982	0.140447
PubchemFP520	2	0.107982	0.140447
PubchemFP470	2	0.107982	0.140447
PubchemFP371	2	0.107982	0.140447
PubchemFP370	2	0.107982	0.140447
PubchemFP637	2	0.102779	0.218007
PubchemFP699	2	0.0963563	0.229155
PubchemFP297	2	0.0963563	0.229155
PubchemFP43	2	0.0963563	0.229155
PubchemFP680	2	0.0928576	0.133969
PubchemFP185	2	0.0923305	0.124746
PubchemFP330	2	0.0870364	0.221254
PubchemFP328	2	0.0870364	0.221254
PubchemFP327	2	0.0870364	0.221254
PubchemFP188	2	0.0812586	0.164007
PubchemFP143	2	0.0780813	0.138859
PubchemFP485	2	0.0780206	0.125373
PubchemFP670	2	0.0778377	0.213222
PubchemFP554	2	0.0778377	0.213222
PubchemFP532	2	0.0778377	0.213222
PubchemFP513	2	0.0778377	0.213222
PubchemFP509	2	0.0778377	0.213222
PubchemFP480	2	0.0778377	0.213222
PubchemFP471	2	0.0778377	0.213222
PubchemFP421	2	0.0778377	0.213222
PubchemFP648	2	0.0726436	0.154086
PubchemFP540	2	0.0700676	0.116197
PubchemFP447	2	0.0700676	0.116197
PubchemFP374	2	0.0644441	0.068571
PubchemFP776	2	0.0642279	0.143853
PubchemFP521	2	0.0642058	0.100174
PubchemFP491	2	0.0642058	0.100174
PubchemFP388	2	0.0642058	0.100174
PubchemFP386	2	0.0642058	0.100174
PubchemFP373	2	0.0642058	0.100174
PubchemFP359	2	0.0642058	0.100174
PubchemFP431	2	0.0623665	0.106972
PubchemFP365	2	0.0623665	0.106972
PubchemFP357	2	0.0623665	0.106972
PubchemFP528	2	0.0591514	0.0603095
PubchemFP689	2	0.058732	0.0715926
PubchemFP146	2	0.0569147	0.0914576
PubchemFP713	2	0.0560209	0.133229
PubchemFP260	2	0.0560209	0.133229
PubchemFP602	2	0.053363	0.175398
PubchemFP536	2	0.053363	0.175398
PubchemFP145	2	0.0527579	0.0800643
PubchemFP443	2	0.0502202	0.0861382
PubchemFP420	2	0.0502202	0.0861382
PubchemFP697	2	0.0480364	0.122113
PubchemFP392	2	0.0476625	0.0507147
PubchemFP605	2	0.0454731	0.167557
PubchemFP537	2	0.0454731	0.167557
PubchemFP462	2	0.0454731	0.167557
PubchemFP438	2	0.0421902	0.178337
PubchemFP698	2	0.041674	0.0457781
PubchemFP649	2	0.0408883	0.0788483
PubchemFP666	2	0.0376757	0.159254
PubchemFP604	2	0.0376757	0.159254
PubchemFP594	2	0.0376757	0.159254
PubchemFP573	2	0.0376757	0.159254
PubchemFP548	2	0.0376757	0.159254
PubchemFP346	2	0.0376757	0.159254
PubchemFP659	2	0.0370877	0.0562834
PubchemFP430	2	0.0369053	0.044353
PubchemFP497	2	0.0349649	0.0504451
PubchemFP576	2	0.0328217	0.09786
PubchemFP445	2	0.0328217	0.09786
PubchemFP435	2	0.0328217	0.09786
PubchemFP372	2	0.0328217	0.09786
PubchemFP514	2	0.0326943	0.0777535
PubchemFP455	2	0.0326943	0.0777535
PubchemFP679	2	0.0313414	0.0415254
PubchemFP558	2	0.030705	0.056773
PubchemFP454	2	0.030705	0.056773
	+ 781 more
